# Supplementary material for: The “Clinician’s illusion” and the epidemiology, diagnosis and treatment of depressive disorders
Source: BMC Psychiatry. 2018 Dec 20;18:395. doi: 10.1186/s12888-018-1969-3 (PMC6302305; doi:10.1186/s12888-018-1969-3)
Supplement: Supplementary file 1 — Basic features of the signal detection concept, depicted in an Excel spreadsheet. This is the spreadsheet used to produce Figures 1-3. Values in the first three rows of the spreadsheet can be modified to explore scenarios different from those presented in in the Figures. To reproduce Fig. 1 in the graphic labeled “A classical signal detection paradigm”, enter the threshold (d-prime) = 2 in the first row of the spreadsheet. To reproduce the values in Fig. 2, make sure that the costs in row 2 & 3 are both set to one and then successively enter the values 1, 1.5 and 3 into the threshold (d-prime) cell in the first row. To reproduce Figure 3, set the cost of severe event to 10 and then enter 1, 2 or 3 in the d-prime field. (XLSX 56 kb) [file 12888_2018_1969_MOESM1_ESM.xlsx]

## Sheet: 1
d-prime (Nesse, 2005)	2		<-Change Parameters Here
Cost of Severe Event	1		<-Change Parameters Here
Cost of Defense (Depression)	1		<-Change Parameters Here
					Prob																								Positive Results
	Probability distribution function, baseline stress (noise)	Probability distribution function signal, baseline stress (noise) + severely stressful event	CDF Noise	CDF Signal	TP	TPP	TN	TNP	d-prime (Nesse, 2005)									PS	TP	FP	TN	FN	checksum	TPD	FPD	FND	Disutility
Noise	0	2	0
-4	0.00013383	6.07588e-09	3.16712e-05	9.86588e-10	0	0	0	0	2	0.5								0	0	0.0227501	0.97725	0	1	0	0.0227501	0	0.0227501		0	1
-3.9	0.000198655	1.10158e-08	4.80963e-05	1.81751e-09	0	0	0	0	2	0.5								0.001	0.0005	0.0227274	0.976273	0.0005	1	0.0005	0.0227274	0.0005	0.0237274		0.0215263	0.978474
-3.8	0.000291947	1.97732e-08	7.2348e-05	3.31575e-09	0	0	0	0	2	0.5								0.002	0.001	0.0227046	0.975295	0.001	1	0.001	0.0227046	0.001	0.0247046		0.0421858	0.957814
-3.7	0.00042478	3.51396e-08	0.0001078	5.99037e-09	0	0	0	0	2	0.5								0.003	0.0015	0.0226819	0.974318	0.0015	1	0.0015	0.0226819	0.0015	0.0256819		0.0620299	0.93797
-3.6	0.000611902	6.18262e-08	0.000159109	1.07176e-08	0	0	0	0	2	0.5								0.004	0.002	0.0226591	0.973341	0.002	1	0.002	0.0226591	0.002	0.0266591		0.0811059	0.918894
-3.5	0.000872683	1.07698e-07	0.000232629	1.89896e-08	0	0	0	0	2	0.5								0.005	0.0025	0.0226364	0.972364	0.0025	1	0.0025	0.0226364	0.0025	0.0276364		0.0994574	0.900543
-3.4	0.00123222	1.85736e-07	0.000336929	3.33204e-08	0	0	0	0	2	0.5								0.006	0.003	0.0226136	0.971386	0.003	1	0.003	0.0226136	0.003	0.0286136		0.117125	0.882875
-3.3	0.00172257	3.17135e-07	0.000483424	5.79013e-08	0	0	0	0	2	0.5								0.007	0.0035	0.0225909	0.970409	0.0035	1	0.0035	0.0225909	0.0035	0.0295909		0.134146	0.865854
-3.2	0.00238409	5.36104e-07	0.000687138	9.96443e-08	0	0	0	0	2	0.5								0.008	0.004	0.0225681	0.969432	0.004	1	0.004	0.0225681	0.004	0.0305681		0.150556	0.849444
-3.1	0.00326682	8.97244e-07	0.000967603	1.69827e-07	0	0	0	0	2	0.5								0.009	0.0045	0.0225454	0.968455	0.0045	1	0.0045	0.0225454	0.0045	0.0315454		0.166387	0.833613
-3	0.00443185	1.48672e-06	0.0013499	2.86652e-07	0	0	0	0	2	0.5								0.01	0.005	0.0225226	0.967477	0.005	1	0.005	0.0225226	0.005	0.0325226		0.181669	0.818331
-2.9	0.00595253	2.43896e-06	0.00186581	4.79183e-07	0	0	0	0	2	0.5								0.011	0.0055	0.0224999	0.9665	0.0055	1	0.0055	0.0224999	0.0055	0.0334999		0.196429	0.803571
-2.8	0.00791545	3.9613e-06	0.00255513	7.93328e-07	0	0	0	0	2	0.5								0.012	0.006	0.0224771	0.965523	0.006	1	0.006	0.0224771	0.006	0.0344771		0.210695	0.789305
-2.7	0.0104209	6.36983e-06	0.00346697	1.30081e-06	0	0	0	0	2	0.5								0.013	0.0065	0.0224544	0.964546	0.0065	1	0.0065	0.0224544	0.0065	0.0354544		0.224491	0.775509
-2.6	0.013583	1.01409e-05	0.00466119	2.11245e-06	0	0	0	0	2	0.5								0.014	0.007	0.0224316	0.963568	0.007	1	0.007	0.0224316	0.007	0.0364316		0.237839	0.762161
-2.5	0.0175283	1.59837e-05	0.00620967	3.39767e-06	0	0	0	0	2	0.5								0.015	0.0075	0.0224089	0.962591	0.0075	1	0.0075	0.0224089	0.0075	0.0374089		0.250762	0.749238
-2.4	0.0223945	2.49425e-05	0.00819754	5.41254e-06	0	0	0	0	2	0.5								0.016	0.008	0.0223861	0.961614	0.008	1	0.008	0.0223861	0.008	0.0383861		0.263278	0.736722
-2.3	0.028327	3.85352e-05	0.0107241	8.53991e-06	0	0	0	0	2	0.5								0.017	0.0085	0.0223634	0.960637	0.0085	1	0.0085	0.0223634	0.0085	0.0393634		0.275407	0.724593
-2.2	0.0354746	5.89431e-05	0.0139034	1.33457e-05	0	0	0	0	2	0.5								0.018	0.009	0.0223406	0.959659	0.009	1	0.009	0.0223406	0.009	0.0403406		0.287167	0.712833
-2.1	0.0439836	8.92617e-05	0.0178644	2.06575e-05	0	0	0	0	2	0.5								0.019	0.0095	0.0223179	0.958682	0.0095	1	0.0095	0.0223179	0.0095	0.0413179		0.298574	0.701426
-2	0.053991	0.00013383	0.0227501	3.16712e-05	0	0	0	0	2	0.5								0.02	0.01	0.0222951	0.957705	0.01	1	0.01	0.0222951	0.01	0.0422951		0.309644	0.690356
-1.9	0.0656158	0.000198655	0.0287166	4.80963e-05	0	0	0	0	2	0.5								0.021	0.0105	0.0222724	0.956728	0.0105	1	0.0105	0.0222724	0.0105	0.0432724		0.320392	0.679608
-1.8	0.0789502	0.000291947	0.0359303	7.2348e-05	0	0	0	0	2	0.5								0.022	0.011	0.0222496	0.95575	0.011	1	0.011	0.0222496	0.011	0.0442496		0.330831	0.669169
-1.7	0.0940491	0.00042478	0.0445655	0.0001078	0	0	0	0	2	0.5								0.023	0.0115	0.0222269	0.954773	0.0115	1	0.0115	0.0222269	0.0115	0.0452269		0.340974	0.659026
-1.6	0.110921	0.000611902	0.0547993	0.000159109	0	0	0	0	2	0.5								0.024	0.012	0.0222041	0.953796	0.012	1	0.012	0.0222041	0.012	0.0462041		0.350835	0.649165
-1.5	0.129518	0.000872683	0.0668072	0.000232629	0	0	0	0	2	0.5								0.025	0.0125	0.0221814	0.952819	0.0125	1	0.0125	0.0221814	0.0125	0.0471814		0.360424	0.639576
-1.4	0.149727	0.00123222	0.0807567	0.000336929	0	0	0	0	2	0.5								0.026	0.013	0.0221586	0.951841	0.013	1	0.013	0.0221586	0.013	0.0481586		0.369753	0.630247
-1.3	0.171369	0.00172257	0.0968005	0.000483424	0	0	0	0	2	0.5								0.027	0.0135	0.0221359	0.950864	0.0135	1	0.0135	0.0221359	0.0135	0.0491359		0.378832	0.621168
-1.2	0.194186	0.00238409	0.11507	0.000687138	0	0	0	0	2	0.5					Sensitivity =	0.5		0.028	0.014	0.0221131	0.949887	0.014	1	0.014	0.0221131	0.014	0.0501131		0.387671	0.612329
-1.1	0.217852	0.00326682	0.135666	0.000967603	0	0	0	0	2	0.5					Specificity=	0.97725		0.029	0.0145	0.0220904	0.94891	0.0145	1	0.0145	0.0220904	0.0145	0.0510904		0.396279	0.603721
-1	0.241971	0.00443185	0.158655	0.0013499	0	0	0	0	2	0.5								0.03	0.015	0.0220676	0.947932	0.015	1	0.015	0.0220676	0.015	0.0520676		0.404666	0.595334
-0.9	0.266085	0.00595253	0.18406	0.00186581	0	0	0	0	2	0.5								0.031	0.0155	0.0220449	0.946955	0.0155	1	0.0155	0.0220449	0.0155	0.0530449		0.412839	0.587161
-0.8	0.289692	0.00791545	0.211855	0.00255513	0	0	0	0	2	0.5								0.032	0.016	0.0220221	0.945978	0.016	1	0.016	0.0220221	0.016	0.0540221		0.420808	0.579192
-0.7	0.312254	0.0104209	0.241964	0.00346697	0	0	0	0	2	0.5								0.033	0.0165	0.0219994	0.945001	0.0165	1	0.0165	0.0219994	0.0165	0.0549994		0.428578	0.571422
-0.6	0.333225	0.013583	0.274253	0.00466119	0	0	0	0	2	0.5								0.034	0.017	0.0219766	0.944023	0.017	1	0.017	0.0219766	0.017	0.0559766		0.436159	0.563841
-0.5	0.352065	0.0175283	0.308538	0.00620967	0	0	0	0	2	0.5								0.035	0.0175	0.0219539	0.943046	0.0175	1	0.0175	0.0219539	0.0175	0.0569539		0.443556	0.556444
-0.4	0.36827	0.0223945	0.344578	0.00819754	0	0	0	0	2	0.5								0.036	0.018	0.0219311	0.942069	0.018	1	0.018	0.0219311	0.018	0.0579311		0.450776	0.549224
-0.3	0.381388	0.028327	0.382089	0.0107241	0	0	0	0	2	0.5								0.037	0.0185	0.0219084	0.941092	0.0185	1	0.0185	0.0219084	0.0185	0.0589084		0.457826	0.542174
-0.2	0.391043	0.0354746	0.42074	0.0139034	0	0	0	0	2	0.5								0.038	0.019	0.0218856	0.940114	0.019	1	0.019	0.0218856	0.019	0.0598856		0.464711	0.535289
-0.1	0.396953	0.0439836	0.460172	0.0178644	0	0	0	0	2	0.5								0.039	0.0195	0.0218629	0.939137	0.0195	1	0.0195	0.0218629	0.0195	0.0608629		0.471437	0.528563
0	0.398942	0.053991	0.5	0.0227501	0	0	0	0	2	0.5								0.04	0.02	0.0218401	0.93816	0.02	1	0.02	0.0218401	0.02	0.0618401		0.47801	0.52199
0.1	0.396953	0.0656158	0.539828	0.0287166	0	0	0	0	2	0.5								0.041	0.0205	0.0218174	0.937183	0.0205	1	0.0205	0.0218174	0.0205	0.0628174		0.484435	0.515565
0.2	0.391043	0.0789502	0.57926	0.0359303	0	0	0	0	2	0.5								0.042	0.021	0.0217946	0.936205	0.021	1	0.021	0.0217946	0.021	0.0637946		0.490716	0.509284
0.3	0.381388	0.0940491	0.617911	0.0445655	0	0	0	0	2	0.5								0.043	0.0215	0.0217719	0.935228	0.0215	1	0.0215	0.0217719	0.0215	0.0647719		0.496859	0.503141
0.4	0.36827	0.110921	0.655422	0.0547993	0	0	0	0	2	0.5								0.044	0.022	0.0217491	0.934251	0.022	1	0.022	0.0217491	0.022	0.0657491		0.502867	0.497133
0.5	0.352065	0.129518	0.691462	0.0668072	0	0	0	0	2	0.5								0.045	0.0225	0.0217264	0.933274	0.0225	1	0.0225	0.0217264	0.0225	0.0667264		0.508746	0.491254
0.6	0.333225	0.149727	0.725747	0.0807567	0	0	0	0	2	0.5								0.046	0.023	0.0217036	0.932296	0.023	1	0.023	0.0217036	0.023	0.0677036		0.5145	0.4855
0.7	0.312254	0.171369	0.758036	0.0968005	0	0	0	0	2	0.5								0.047	0.0235	0.0216809	0.931319	0.0235	1	0.0235	0.0216809	0.0235	0.0686809		0.520132	0.479868
0.8	0.289692	0.194186	0.788145	0.11507	0	0	0	0	2	0.5								0.048	0.024	0.0216581	0.930342	0.024	1	0.024	0.0216581	0.024	0.0696581		0.525646	0.474354
0.9	0.266085	0.217852	0.81594	0.135666	0	0	0	0	2	0.5								0.049	0.0245	0.0216354	0.929365	0.0245	1	0.0245	0.0216354	0.0245	0.0706354		0.531046	0.468954
1	0.241971	0.241971	0.841345	0.158655	0	0	0	0	2	0.5								0.05	0.025	0.0216126	0.928387	0.025	1	0.025	0.0216126	0.025	0.0716126		0.536335	0.463665
1.1	0.217852	0.266085	0.864334	0.18406	0	0	0	0	2	0.5								0.051	0.0255	0.0215899	0.92741	0.0255	1	0.0255	0.0215899	0.0255	0.0725899		0.541518	0.458482
1.2	0.194186	0.289692	0.88493	0.211855	0	0	0	0	2	0.5								0.052	0.026	0.0215671	0.926433	0.026	1	0.026	0.0215671	0.026	0.0735671		0.546596	0.453404
1.3	0.171369	0.312254	0.9032	0.241964	0	0	0	0	2	0.5								0.053	0.0265	0.0215444	0.925456	0.0265	1	0.0265	0.0215444	0.0265	0.0745444		0.551573	0.448427
1.4	0.149727	0.333225	0.919243	0.274253	0	0	0	0	2	0.5								0.054	0.027	0.0215216	0.924478	0.027	1	0.027	0.0215216	0.027	0.0755216		0.556453	0.443547
1.5	0.129518	0.352065	0.933193	0.308538	0	0	0	0	2	0.5								0.055	0.0275	0.0214989	0.923501	0.0275	1	0.0275	0.0214989	0.0275	0.0764989		0.561237	0.438763
1.6	0.110921	0.36827	0.945201	0.344578	0	0	0	0	2	0.5								0.056	0.028	0.0214761	0.922524	0.028	1	0.028	0.0214761	0.028	0.0774761		0.56593	0.43407
1.7	0.0940491	0.381388	0.955435	0.382089	0	0	0	0	2	0.5								0.057	0.0285	0.0214534	0.921547	0.0285	1	0.0285	0.0214534	0.0285	0.0784534		0.570532	0.429468
1.8	0.0789502	0.391043	0.96407	0.42074	0	0	0	0	2	0.5								0.058	0.029	0.0214306	0.920569	0.029	1	0.029	0.0214306	0.029	0.0794306		0.575047	0.424953
1.9	0.0656158	0.396953	0.971283	0.460172	0	0	0	0	2	0.5								0.059	0.0295	0.0214079	0.919592	0.0295	1	0.0295	0.0214079	0.0295	0.0804079		0.579478	0.420522
2	0.053991	0.398942	0.97725	0.5	1	0.5	1	0.97725	2	0.5								0.06	0.03	0.0213851	0.918615	0.03	1	0.03	0.0213851	0.03	0.0813851		0.583827	0.416173
2.1	0.0439836	0.396953	0.982136	0.539828	0	0	0	0	2	0.5								0.061	0.0305	0.0213624	0.917638	0.0305	1	0.0305	0.0213624	0.0305	0.0823624		0.588095	0.411905
2.2	0.0354746	0.391043	0.986097	0.57926	0	0	0	0	2	0.5								0.062	0.031	0.0213396	0.91666	0.031	1	0.031	0.0213396	0.031	0.0833396		0.592285	0.407715
2.3	0.028327	0.381388	0.989276	0.617911	0	0	0	0	2	0.5								0.063	0.0315	0.0213169	0.915683	0.0315	1	0.0315	0.0213169	0.0315	0.0843169		0.5964	0.4036
2.4	0.0223945	0.36827	0.991802	0.655422	0	0	0	0	2	0.5								0.064	0.032	0.0212941	0.914706	0.032	1	0.032	0.0212941	0.032	0.0852941		0.600441	0.399559
2.5	0.0175283	0.352065	0.99379	0.691462	0	0	0	0	2	0.5								0.065	0.0325	0.0212714	0.913729	0.0325	1	0.0325	0.0212714	0.0325	0.0862714		0.604411	0.395589
2.6	0.013583	0.333225	0.995339	0.725747	0	0	0	0	2	0.5								0.066	0.033	0.0212486	0.912751	0.033	1	0.033	0.0212486	0.033	0.0872486		0.60831	0.39169
2.7	0.0104209	0.312254	0.996533	0.758036	0	0	0	0	2	0.5								0.067	0.0335	0.0212259	0.911774	0.0335	1	0.0335	0.0212259	0.0335	0.0882259		0.612142	0.387858
2.8	0.00791545	0.289692	0.997445	0.788145	0	0	0	0	2	0.5								0.068	0.034	0.0212031	0.910797	0.034	1	0.034	0.0212031	0.034	0.0892031		0.615907	0.384093
2.9	0.00595253	0.266085	0.998134	0.81594	0	0	0	0	2	0.5								0.069	0.0345	0.0211804	0.90982	0.0345	1	0.0345	0.0211804	0.0345	0.0901804		0.619608	0.380392
3	0.00443185	0.241971	0.99865	0.841345	0	0	0	0	2	0.5								0.07	0.035	0.0211576	0.908842	0.035	1	0.035	0.0211576	0.035	0.0911576		0.623246	0.376754
3.1	0.00326682	0.217852	0.999032	0.864334	0	0	0	0	2	0.5								0.071	0.0355	0.0211349	0.907865	0.0355	1	0.0355	0.0211349	0.0355	0.0921349		0.626822	0.373178
3.2	0.00238409	0.194186	0.999313	0.88493	0	0	0	0	2	0.5								0.072	0.036	0.0211121	0.906888	0.036	1	0.036	0.0211121	0.036	0.0931121		0.630339	0.369661
3.3	0.00172257	0.171369	0.999517	0.9032	0	0	0	0	2	0.5								0.073	0.0365	0.0210894	0.905911	0.0365	1	0.0365	0.0210894	0.0365	0.0940894		0.633797	0.366203
3.4	0.00123222	0.149727	0.999663	0.919243	0	0	0	0	2	0.5								0.074	0.037	0.0210666	0.904933	0.037	1	0.037	0.0210666	0.037	0.0950666		0.637199	0.362801
3.5	0.000872683	0.129518	0.999767	0.933193	0	0	0	0	2	0.5								0.075	0.0375	0.0210439	0.903956	0.0375	1	0.0375	0.0210439	0.0375	0.0960439		0.640545	0.359455
3.6	0.000611902	0.110921	0.999841	0.945201	0	0	0	0	2	0.5								0.076	0.038	0.0210211	0.902979	0.038	1	0.038	0.0210211	0.038	0.0970211		0.643837	0.356163
3.7	0.00042478	0.0940491	0.999892	0.955435	0	0	0	0	2	0.5								0.077	0.0385	0.0209984	0.902002	0.0385	1	0.0385	0.0209984	0.0385	0.0979984		0.647077	0.352923
3.8	0.000291947	0.0789502	0.999928	0.96407	0	0	0	0	2	0.5								0.078	0.039	0.0209756	0.901024	0.039	1	0.039	0.0209756	0.039	0.0989756		0.650264	0.349736
3.9	0.000198655	0.0656158	0.999952	0.971283	0	0	0	0	2	0.5								0.079	0.0395	0.0209529	0.900047	0.0395	1	0.0395	0.0209529	0.0395	0.0999529		0.653402	0.346598
4	0.00013383	0.053991	0.999968	0.97725	0	0	0	0	2	0.5								0.08	0.04	0.0209301	0.89907	0.04	1	0.04	0.0209301	0.04	0.10093		0.65649	0.34351
4.1	8.92617e-05	0.0439836	0.999979	0.982136	0	0	0	0	2	0.5								0.081	0.0405	0.0209074	0.898093	0.0405	1	0.0405	0.0209074	0.0405	0.101907		0.65953	0.34047
4.2	5.89431e-05	0.0354746	0.999987	0.986097	0	0	0	0	2	0.5								0.082	0.041	0.0208846	0.897115	0.041	1	0.041	0.0208846	0.041	0.102885		0.662523	0.337477
4.3	3.85352e-05	0.028327	0.999991	0.989276	0	0	0	0	2	0.5								0.083	0.0415	0.0208619	0.896138	0.0415	1	0.0415	0.0208619	0.0415	0.103862		0.665471	0.334529
4.4	2.49425e-05	0.0223945	0.999995	0.991802	0	0	0	0	2	0.5								0.084	0.042	0.0208391	0.895161	0.042	1	0.042	0.0208391	0.042	0.104839		0.668373	0.331627
4.5	1.59837e-05	0.0175283	0.999997	0.99379	0	0	0	0	2	0.5								0.085	0.0425	0.0208164	0.894184	0.0425	1	0.0425	0.0208164	0.0425	0.105816		0.671232	0.328768
4.6	1.01409e-05	0.013583	0.999998	0.995339	0	0	0	0	2	0.5								0.086	0.043	0.0207936	0.893206	0.043	1	0.043	0.0207936	0.043	0.106794		0.674049	0.325951
4.7	6.36983e-06	0.0104209	0.999999	0.996533	0	0	0	0	2	0.5								0.087	0.0435	0.0207709	0.892229	0.0435	1	0.0435	0.0207709	0.0435	0.107771		0.676823	0.323177
4.8	3.9613e-06	0.00791545	0.999999	0.997445	0	0	0	0	2	0.5								0.088	0.044	0.0207481	0.891252	0.044	1	0.044	0.0207481	0.044	0.108748		0.679556	0.320444
4.9	2.43896e-06	0.00595253	1	0.998134	0	0	0	0	2	0.5								0.089	0.0445	0.0207254	0.890275	0.0445	1	0.0445	0.0207254	0.0445	0.109725		0.68225	0.31775
5	1.48672e-06	0.00443185	1	0.99865	0	0	0	0	2	0.5								0.09	0.045	0.0207026	0.889297	0.045	1	0.045	0.0207026	0.045	0.110703		0.684904	0.315096
5.1	8.97244e-07	0.00326682	1	0.999032	0	0	0	0	2	0.5								0.091	0.0455	0.0206799	0.88832	0.0455	1	0.0455	0.0206799	0.0455	0.11168		0.68752	0.31248
5.2	5.36104e-07	0.00238409	1	0.999313	0	0	0	0	2	0.5								0.092	0.046	0.0206571	0.887343	0.046	1	0.046	0.0206571	0.046	0.112657		0.690099	0.309901
5.3	3.17135e-07	0.00172257	1	0.999517	0	0	0	0	2	0.5								0.093	0.0465	0.0206344	0.886366	0.0465	1	0.0465	0.0206344	0.0465	0.113634		0.692641	0.307359
5.4	1.85736e-07	0.00123222	1	0.999663	0	0	0	0	2	0.5								0.094	0.047	0.0206116	0.885388	0.047	1	0.047	0.0206116	0.047	0.114612		0.695147	0.304853
5.5	1.07698e-07	0.000872683	1	0.999767	0	0	0	0	2	0.5								0.095	0.0475	0.0205889	0.884411	0.0475	1	0.0475	0.0205889	0.0475	0.115589		0.697618	0.302382
5.6	6.18262e-08	0.000611902	1	0.999841	0	0	0	0	2	0.5								0.096	0.048	0.0205661	0.883434	0.048	1	0.048	0.0205661	0.048	0.116566		0.700054	0.299946
5.7	3.51396e-08	0.00042478	1	0.999892	0	0	0	0	2	0.5								0.097	0.0485	0.0205434	0.882457	0.0485	1	0.0485	0.0205434	0.0485	0.117543		0.702457	0.297543
5.8	1.97732e-08	0.000291947	1	0.999928	0	0	0	0	2	0.5								0.098	0.049	0.0205206	0.881479	0.049	1	0.049	0.0205206	0.049	0.118521		0.704827	0.295173
5.9	1.10158e-08	0.000198655	1	0.999952	0	0	0	0	2	0.5								0.099	0.0495	0.0204979	0.880502	0.0495	1	0.0495	0.0204979	0.0495	0.119498		0.707164	0.292836
6	6.07588e-09	0.00013383	1	0.999968	0	0	0	0	2	0.5								0.1	0.05	0.0204751	0.879525	0.05	1	0.05	0.0204751	0.05	0.120475		0.70947	0.29053
