# Supplementary material for: The “Clinician’s illusion” and the epidemiology, diagnosis and treatment of depressive disorders
Source: BMC Psychiatry. 2018 Dec 20;18:395. doi: 10.1186/s12888-018-1969-3 (PMC6302305; doi:10.1186/s12888-018-1969-3)
Supplement: Supplementary file 5 — A comma delimited ASCII file generated by the NetLogo model. This data file is the output from the model included in with the manuscript as Additional file 2 for use in the analysis leading to a calibration process for the agents, as described in Additional file 4. (CSV 202 kb) [file 12888_2018_1969_MOESM5_ESM.csv]

id	event_count	event_rate	threshold	replication	disutility
1	1	0.001923077	2	1	1181.004503
2	1	0.001923077	2	2	1089.965794
3	1	0.001923077	2	3	1148.503575
4	1	0.001923077	2	4	1133.169737
5	1	0.001923077	2	5	1150.576448
6	1	0.001923077	2	6	1092.1195
7	1	0.001923077	2	7	1110.45233
8	1	0.001923077	2	8	1150.23
9	1	0.001923077	2	9	1199.264301
10	1	0.001923077	2	10	1236.500356
11	1	0.001923077	2	11	1100.309903
12	1	0.001923077	2	12	1134.795012
13	1	0.001923077	2	13	1203.539803
14	1	0.001923077	2	14	1138.837469
15	1	0.001923077	2	15	1298.91342
16	1	0.001923077	2	16	1104.671079
17	1	0.001923077	2	17	1112.143457
18	1	0.001923077	2	18	1216.800033
19	1	0.001923077	2	19	1153.285176
20	1	0.001923077	2	20	1302.528684
21	1	0.001923077	2	21	1267.212532
22	1	0.001923077	2	22	1065.208801
23	1	0.001923077	2	23	1231.848693
24	1	0.001923077	2	24	1131.289789
25	1	0.001923077	2	25	1147.753195
26	1	0.001923077	2	26	1052.147235
27	1	0.001923077	2	27	1259.278165
28	1	0.001923077	2	28	1159.324749
29	1	0.001923077	2	29	1104.993557
30	1	0.001923077	2	30	1212.456848
31	1	0.001923077	2	31	1112.029478
32	1	0.001923077	2	32	1306.879352
33	1	0.001923077	2	33	1181.570302
34	1	0.001923077	2	34	1109.161335
35	1	0.001923077	2	35	1279.92067
36	1	0.001923077	2	36	1223.276665
37	1	0.001923077	2	37	1167.311006
38	1	0.001923077	2	38	1200.790824
39	1	0.001923077	2	39	1262.492658
40	1	0.001923077	2	40	1244.552797
41	1	0.001923077	2	41	1184.000558
42	1	0.001923077	2	42	1033.111267
43	1	0.001923077	2	43	1197.127212
44	1	0.001923077	2	44	1146.154189
45	1	0.001923077	2	45	1209.049848
46	1	0.001923077	2	46	1098.088875
47	1	0.001923077	2	47	1234.759502
48	1	0.001923077	2	48	1200.826338
49	1	0.001923077	2	49	1154.032274
50	1	0.001923077	2	50	1054.458844
51	1	0.001923077	2	51	1033.702514
52	1	0.001923077	2	52	1019.99856
53	1	0.001923077	2	53	1030.255669
54	1	0.001923077	2	54	1141.091932
55	1	0.001923077	2	55	1212.108181
56	1	0.001923077	2	56	1238.414462
57	1	0.001923077	2	57	1149.663576
58	1	0.001923077	2	58	1185.412948
59	1	0.001923077	2	59	1230.694065
60	1	0.001923077	2	60	1046.476276
61	1	0.001923077	2	61	1051.297093
62	1	0.001923077	2	62	1211.365657
63	1	0.001923077	2	63	1004.497025
64	1	0.001923077	2	64	1222.113911
65	1	0.001923077	2	65	1058.793526
66	1	0.001923077	2	66	1138.240542
67	1	0.001923077	2	67	1258.433007
68	1	0.001923077	2	68	1254.439696
69	1	0.001923077	2	69	1159.127989
70	1	0.001923077	2	70	1186.15271
71	1	0.001923077	2	71	1034.498571
72	1	0.001923077	2	72	1305.067731
73	1	0.001923077	2	73	1214.900034
74	1	0.001923077	2	74	1278.933501
75	1	0.001923077	2	75	1184.6055
76	1	0.001923077	2	76	1086.238794
77	1	0.001923077	2	77	1017.070981
78	1	0.001923077	2	78	1189.366209
79	1	0.001923077	2	79	1042.716252
80	1	0.001923077	2	80	1082.670269
81	1	0.001923077	2	81	1082.216339
82	1	0.001923077	2	82	1115.174638
83	1	0.001923077	2	83	1214.66465
84	1	0.001923077	2	84	1057.306683
85	1	0.001923077	2	85	1128.358161
86	1	0.001923077	2	86	1225.868294
87	1	0.001923077	2	87	1170.354868
88	1	0.001923077	2	88	1173.116283
89	1	0.001923077	2	89	1122.792972
90	1	0.001923077	2	90	1072.393098
91	1	0.001923077	2	91	1016.429335
92	1	0.001923077	2	92	1261.092679
93	1	0.001923077	2	93	1081.758492
94	1	0.001923077	2	94	1143.927275
95	1	0.001923077	2	95	1174.997196
96	1	0.001923077	2	96	1268.31584
97	1	0.001923077	2	97	1174.777634
98	1	0.001923077	2	98	1205.017317
99	1	0.001923077	2	99	1042.076584
100	1	0.001923077	2	100	1125.900572
101	1	0.001923077	2.25	1	1143.700959
102	1	0.001923077	2.25	2	1040.17039
103	1	0.001923077	2.25	3	1119.459945
104	1	0.001923077	2.25	4	1023.884261
105	1	0.001923077	2.25	5	1104.554786
106	1	0.001923077	2.25	6	1071.517793
107	1	0.001923077	2.25	7	1008.249514
108	1	0.001923077	2.25	8	1159.152193
109	1	0.001923077	2.25	9	1130.794282
110	1	0.001923077	2.25	10	922.3339099
111	1	0.001923077	2.25	11	969.4669419
112	1	0.001923077	2.25	12	1203.248567
113	1	0.001923077	2.25	13	1179.061656
114	1	0.001923077	2.25	14	1133.121945
115	1	0.001923077	2.25	15	1129.477657
116	1	0.001923077	2.25	16	1010.348238
117	1	0.001923077	2.25	17	1030.917588
118	1	0.001923077	2.25	18	1117.602104
119	1	0.001923077	2.25	19	1143.543408
120	1	0.001923077	2.25	20	1173.848623
121	1	0.001923077	2.25	21	1061.227207
122	1	0.001923077	2.25	22	1061.193822
123	1	0.001923077	2.25	23	1177.633661
124	1	0.001923077	2.25	24	1084.576919
125	1	0.001923077	2.25	25	1229.890894
126	1	0.001923077	2.25	26	1205.152448
127	1	0.001923077	2.25	27	1222.255605
128	1	0.001923077	2.25	28	1239.64054
129	1	0.001923077	2.25	29	1096.032825
130	1	0.001923077	2.25	30	1204.412175
131	1	0.001923077	2.25	31	1273.604096
132	1	0.001923077	2.25	32	1097.505264
133	1	0.001923077	2.25	33	1162.781165
134	1	0.001923077	2.25	34	1112.457164
135	1	0.001923077	2.25	35	1206.039001
136	1	0.001923077	2.25	36	1028.107227
137	1	0.001923077	2.25	37	1081.150082
138	1	0.001923077	2.25	38	1021.743622
139	1	0.001923077	2.25	39	1168.787724
140	1	0.001923077	2.25	40	1165.96249
141	1	0.001923077	2.25	41	1077.351244
142	1	0.001923077	2.25	42	1137.33672
143	1	0.001923077	2.25	43	1116.361703
144	1	0.001923077	2.25	44	1316.766212
145	1	0.001923077	2.25	45	1108.88497
146	1	0.001923077	2.25	46	1247.775557
147	1	0.001923077	2.25	47	1052.039287
148	1	0.001923077	2.25	48	1123.425491
149	1	0.001923077	2.25	49	1178.613001
150	1	0.001923077	2.25	50	1068.81268
151	1	0.001923077	2.25	51	1180.329234
152	1	0.001923077	2.25	52	1183.034144
153	1	0.001923077	2.25	53	1080.735904
154	1	0.001923077	2.25	54	1037.257155
155	1	0.001923077	2.25	55	1070.429403
156	1	0.001923077	2.25	56	1082.941995
157	1	0.001923077	2.25	57	1208.658192
158	1	0.001923077	2.25	58	1105.102145
159	1	0.001923077	2.25	59	1052.331826
160	1	0.001923077	2.25	60	1032.26006
161	1	0.001923077	2.25	61	946.9775559
162	1	0.001923077	2.25	62	1115.384709
163	1	0.001923077	2.25	63	1126.984488
164	1	0.001923077	2.25	64	1021.094066
165	1	0.001923077	2.25	65	1190.092757
166	1	0.001923077	2.25	66	1147.3891
167	1	0.001923077	2.25	67	1124.729482
168	1	0.001923077	2.25	68	987.6115708
169	1	0.001923077	2.25	69	1169.848109
170	1	0.001923077	2.25	70	1147.025657
171	1	0.001923077	2.25	71	1119.638272
172	1	0.001923077	2.25	72	1057.637275
173	1	0.001923077	2.25	73	1052.81543
174	1	0.001923077	2.25	74	1214.190647
175	1	0.001923077	2.25	75	1084.102495
176	1	0.001923077	2.25	76	1116.874309
177	1	0.001923077	2.25	77	1122.801172
178	1	0.001923077	2.25	78	1178.557555
179	1	0.001923077	2.25	79	1138.419865
180	1	0.001923077	2.25	80	1103.429368
181	1	0.001923077	2.25	81	1116.833789
182	1	0.001923077	2.25	82	1088.003739
183	1	0.001923077	2.25	83	1223.925178
184	1	0.001923077	2.25	84	1293.291739
185	1	0.001923077	2.25	85	1069.492146
186	1	0.001923077	2.25	86	1044.849902
187	1	0.001923077	2.25	87	1019.167625
188	1	0.001923077	2.25	88	1115.265774
189	1	0.001923077	2.25	89	1023.791024
190	1	0.001923077	2.25	90	1169.475229
191	1	0.001923077	2.25	91	1199.02752
192	1	0.001923077	2.25	92	1094.078056
193	1	0.001923077	2.25	93	1091.215049
194	1	0.001923077	2.25	94	1221.459767
195	1	0.001923077	2.25	95	1014.24985
196	1	0.001923077	2.25	96	1052.659682
197	1	0.001923077	2.25	97	1196.243494
198	1	0.001923077	2.25	98	1267.346088
199	1	0.001923077	2.25	99	1080.245334
200	1	0.001923077	2.25	100	1023.559199
201	1	0.001923077	2.5	1	941.5078225
202	1	0.001923077	2.5	2	999.6164175
203	1	0.001923077	2.5	3	1034.532999
204	1	0.001923077	2.5	4	1163.175968
205	1	0.001923077	2.5	5	911.0022419
206	1	0.001923077	2.5	6	1023.71004
207	1	0.001923077	2.5	7	1067.997869
208	1	0.001923077	2.5	8	1113.590007
209	1	0.001923077	2.5	9	1036.025069
210	1	0.001923077	2.5	10	996.9614792
211	1	0.001923077	2.5	11	1096.261668
212	1	0.001923077	2.5	12	1212.596489
213	1	0.001923077	2.5	13	1055.659708
214	1	0.001923077	2.5	14	1099.614075
215	1	0.001923077	2.5	15	1085.216707
216	1	0.001923077	2.5	16	1114.684664
217	1	0.001923077	2.5	17	1047.730309
218	1	0.001923077	2.5	18	1026.900972
219	1	0.001923077	2.5	19	1068.193511
220	1	0.001923077	2.5	20	1076.634148
221	1	0.001923077	2.5	21	1122.613405
222	1	0.001923077	2.5	22	1172.143398
223	1	0.001923077	2.5	23	1085.87297
224	1	0.001923077	2.5	24	1148.156992
225	1	0.001923077	2.5	25	1169.127095
226	1	0.001923077	2.5	26	1054.502076
227	1	0.001923077	2.5	27	1003.081959
228	1	0.001923077	2.5	28	1087.496305
229	1	0.001923077	2.5	29	1029.569694
230	1	0.001923077	2.5	30	1194.317525
231	1	0.001923077	2.5	31	1222.785769
232	1	0.001923077	2.5	32	1031.332686
233	1	0.001923077	2.5	33	1082.365906
234	1	0.001923077	2.5	34	1044.132953
235	1	0.001923077	2.5	35	1118.597849
236	1	0.001923077	2.5	36	1119.375974
237	1	0.001923077	2.5	37	1060.47755
238	1	0.001923077	2.5	38	1032.271739
239	1	0.001923077	2.5	39	1048.206642
240	1	0.001923077	2.5	40	1070.226545
241	1	0.001923077	2.5	41	1125.485899
242	1	0.001923077	2.5	42	997.4996949
243	1	0.001923077	2.5	43	1152.193394
244	1	0.001923077	2.5	44	1082.389045
245	1	0.001923077	2.5	45	1072.943892
246	1	0.001923077	2.5	46	1190.189614
247	1	0.001923077	2.5	47	1008.459492
248	1	0.001923077	2.5	48	1097.976178
249	1	0.001923077	2.5	49	1182.367046
250	1	0.001923077	2.5	50	1038.413874
251	1	0.001923077	2.5	51	893.6320646
252	1	0.001923077	2.5	52	1000.805886
253	1	0.001923077	2.5	53	1031.498798
254	1	0.001923077	2.5	54	1054.102404
255	1	0.001923077	2.5	55	1086.247236
256	1	0.001923077	2.5	56	1052.551566
257	1	0.001923077	2.5	57	1280.406127
258	1	0.001923077	2.5	58	1073.404747
259	1	0.001923077	2.5	59	1107.165687
260	1	0.001923077	2.5	60	1102.256541
261	1	0.001923077	2.5	61	1205.88572
262	1	0.001923077	2.5	62	1005.946342
263	1	0.001923077	2.5	63	1071.305104
264	1	0.001923077	2.5	64	1068.403852
265	1	0.001923077	2.5	65	1195.771607
266	1	0.001923077	2.5	66	1083.519634
267	1	0.001923077	2.5	67	1186.739072
268	1	0.001923077	2.5	68	1124.450785
269	1	0.001923077	2.5	69	1094.298757
270	1	0.001923077	2.5	70	1289.885729
271	1	0.001923077	2.5	71	1114.604445
272	1	0.001923077	2.5	72	1090.779094
273	1	0.001923077	2.5	73	1077.373432
274	1	0.001923077	2.5	74	1006.81958
275	1	0.001923077	2.5	75	1118.099711
276	1	0.001923077	2.5	76	1096.454396
277	1	0.001923077	2.5	77	1002.261346
278	1	0.001923077	2.5	78	1112.360333
279	1	0.001923077	2.5	79	1037.333268
280	1	0.001923077	2.5	80	1065.417633
281	1	0.001923077	2.5	81	1105.126564
282	1	0.001923077	2.5	82	1044.133047
283	1	0.001923077	2.5	83	1234.859061
284	1	0.001923077	2.5	84	1230.550483
285	1	0.001923077	2.5	85	1200.863656
286	1	0.001923077	2.5	86	1291.483675
287	1	0.001923077	2.5	87	1285.674398
288	1	0.001923077	2.5	88	943.1821961
289	1	0.001923077	2.5	89	1205.294391
290	1	0.001923077	2.5	90	1144.558431
291	1	0.001923077	2.5	91	1109.770724
292	1	0.001923077	2.5	92	1157.44479
293	1	0.001923077	2.5	93	1017.346954
294	1	0.001923077	2.5	94	1157.814006
295	1	0.001923077	2.5	95	1138.713348
296	1	0.001923077	2.5	96	1099.202325
297	1	0.001923077	2.5	97	1034.354973
298	1	0.001923077	2.5	98	996.2072702
299	1	0.001923077	2.5	99	993.6156717
300	1	0.001923077	2.5	100	1144.622141
301	1	0.001923077	2.75	1	1050.3395
302	1	0.001923077	2.75	2	1175.324661
303	1	0.001923077	2.75	3	904.7548258
304	1	0.001923077	2.75	4	1116.676156
305	1	0.001923077	2.75	5	1089.136346
306	1	0.001923077	2.75	6	1211.305175
307	1	0.001923077	2.75	7	1040.269048
308	1	0.001923077	2.75	8	888.9237073
309	1	0.001923077	2.75	9	933.8535178
310	1	0.001923077	2.75	10	1089.955098
311	1	0.001923077	2.75	11	1088.788519
312	1	0.001923077	2.75	12	928.124634
313	1	0.001923077	2.75	13	1045.164115
314	1	0.001923077	2.75	14	961.4087267
315	1	0.001923077	2.75	15	952.4800395
316	1	0.001923077	2.75	16	1098.572549
317	1	0.001923077	2.75	17	1006.421465
318	1	0.001923077	2.75	18	901.136329
319	1	0.001923077	2.75	19	1039.695858
320	1	0.001923077	2.75	20	1089.21676
321	1	0.001923077	2.75	21	1155.034982
322	1	0.001923077	2.75	22	811.2242848
323	1	0.001923077	2.75	23	1100.143037
324	1	0.001923077	2.75	24	1041.730026
325	1	0.001923077	2.75	25	1050.39017
326	1	0.001923077	2.75	26	1173.093372
327	1	0.001923077	2.75	27	989.4320712
328	1	0.001923077	2.75	28	999.3744041
329	1	0.001923077	2.75	29	1068.451739
330	1	0.001923077	2.75	30	1063.068429
331	1	0.001923077	2.75	31	1160.303467
332	1	0.001923077	2.75	32	1099.961941
333	1	0.001923077	2.75	33	1018.590559
334	1	0.001923077	2.75	34	1048.177549
335	1	0.001923077	2.75	35	1092.836871
336	1	0.001923077	2.75	36	1102.55965
337	1	0.001923077	2.75	37	1126.445505
338	1	0.001923077	2.75	38	1065.63552
339	1	0.001923077	2.75	39	1023.397214
340	1	0.001923077	2.75	40	964.7189841
341	1	0.001923077	2.75	41	1095.427878
342	1	0.001923077	2.75	42	1046.22092
343	1	0.001923077	2.75	43	1187.630487
344	1	0.001923077	2.75	44	1107.272687
345	1	0.001923077	2.75	45	1019.826442
346	1	0.001923077	2.75	46	1053.89081
347	1	0.001923077	2.75	47	1022.72668
348	1	0.001923077	2.75	48	1054.441513
349	1	0.001923077	2.75	49	1025.312627
350	1	0.001923077	2.75	50	1083.306193
351	1	0.001923077	2.75	51	1020.386202
352	1	0.001923077	2.75	52	1052.97946
353	1	0.001923077	2.75	53	1055.201455
354	1	0.001923077	2.75	54	989.9215899
355	1	0.001923077	2.75	55	1129.367237
356	1	0.001923077	2.75	56	1011.328524
357	1	0.001923077	2.75	57	1033.240539
358	1	0.001923077	2.75	58	1077.6676
359	1	0.001923077	2.75	59	1028.349459
360	1	0.001923077	2.75	60	981.3171336
361	1	0.001923077	2.75	61	1099.603363
362	1	0.001923077	2.75	62	883.8938349
363	1	0.001923077	2.75	63	965.8576309
364	1	0.001923077	2.75	64	1079.665555
365	1	0.001923077	2.75	65	1057.060537
366	1	0.001923077	2.75	66	1114.597193
367	1	0.001923077	2.75	67	992.5747792
368	1	0.001923077	2.75	68	1061.862623
369	1	0.001923077	2.75	69	1006.64446
370	1	0.001923077	2.75	70	1063.886919
371	1	0.001923077	2.75	71	1129.014813
372	1	0.001923077	2.75	72	1034.468983
373	1	0.001923077	2.75	73	921.3910631
374	1	0.001923077	2.75	74	1075.122428
375	1	0.001923077	2.75	75	1006.560184
376	1	0.001923077	2.75	76	1137.68473
377	1	0.001923077	2.75	77	1083.188299
378	1	0.001923077	2.75	78	1145.67862
379	1	0.001923077	2.75	79	1009.327425
380	1	0.001923077	2.75	80	958.3065671
381	1	0.001923077	2.75	81	988.3099901
382	1	0.001923077	2.75	82	1065.116358
383	1	0.001923077	2.75	83	1133.594524
384	1	0.001923077	2.75	84	992.7056718
385	1	0.001923077	2.75	85	945.1303502
386	1	0.001923077	2.75	86	1096.114492
387	1	0.001923077	2.75	87	1000.605509
388	1	0.001923077	2.75	88	1055.196974
389	1	0.001923077	2.75	89	1033.409773
390	1	0.001923077	2.75	90	1027.430641
391	1	0.001923077	2.75	91	1121.310675
392	1	0.001923077	2.75	92	1080.134473
393	1	0.001923077	2.75	93	1114.153408
394	1	0.001923077	2.75	94	1006.113013
395	1	0.001923077	2.75	95	967.3613506
396	1	0.001923077	2.75	96	1120.591423
397	1	0.001923077	2.75	97	1049.005009
398	1	0.001923077	2.75	98	937.112458
399	1	0.001923077	2.75	99	1096.688893
400	1	0.001923077	2.75	100	1043.019014
401	1	0.001923077	3	1	1066.375758
402	1	0.001923077	3	2	1182.441948
403	1	0.001923077	3	3	1169.017974
404	1	0.001923077	3	4	1080.778908
405	1	0.001923077	3	5	1033.720162
406	1	0.001923077	3	6	981.5104994
407	1	0.001923077	3	7	992.1938464
408	1	0.001923077	3	8	997.6533243
409	1	0.001923077	3	9	974.4036352
410	1	0.001923077	3	10	1104.729031
411	1	0.001923077	3	11	1045.56431
412	1	0.001923077	3	12	1151.736988
413	1	0.001923077	3	13	927.4075845
414	1	0.001923077	3	14	1115.045191
415	1	0.001923077	3	15	1051.15101
416	1	0.001923077	3	16	1007.578909
417	1	0.001923077	3	17	1111.054628
418	1	0.001923077	3	18	1044.526377
419	1	0.001923077	3	19	1058.001667
420	1	0.001923077	3	20	974.3238612
421	1	0.001923077	3	21	1013.195908
422	1	0.001923077	3	22	1194.137582
423	1	0.001923077	3	23	1121.216235
424	1	0.001923077	3	24	1075.967052
425	1	0.001923077	3	25	1068.907436
426	1	0.001923077	3	26	1018.757574
427	1	0.001923077	3	27	1069.61972
428	1	0.001923077	3	28	1117.502254
429	1	0.001923077	3	29	962.9528831
430	1	0.001923077	3	30	988.7717309
431	1	0.001923077	3	31	1074.107596
432	1	0.001923077	3	32	1149.45885
433	1	0.001923077	3	33	1092.822281
434	1	0.001923077	3	34	1109.462408
435	1	0.001923077	3	35	996.2093301
436	1	0.001923077	3	36	1076.860668
437	1	0.001923077	3	37	1040.402423
438	1	0.001923077	3	38	1016.590939
439	1	0.001923077	3	39	1128.68221
440	1	0.001923077	3	40	1101.964471
441	1	0.001923077	3	41	1095.880658
442	1	0.001923077	3	42	1060.31328
443	1	0.001923077	3	43	952.459736
444	1	0.001923077	3	44	982.8361726
445	1	0.001923077	3	45	1032.046825
446	1	0.001923077	3	46	1134.916021
447	1	0.001923077	3	47	1025.13208
448	1	0.001923077	3	48	1081.081109
449	1	0.001923077	3	49	1034.576797
450	1	0.001923077	3	50	1085.045381
451	1	0.001923077	3	51	1075.658676
452	1	0.001923077	3	52	1062.924693
453	1	0.001923077	3	53	992.4955195
454	1	0.001923077	3	54	1032.903389
455	1	0.001923077	3	55	1163.340267
456	1	0.001923077	3	56	1014.272191
457	1	0.001923077	3	57	998.6961559
458	1	0.001923077	3	58	1033.486897
459	1	0.001923077	3	59	1044.328377
460	1	0.001923077	3	60	1064.119638
461	1	0.001923077	3	61	1047.139992
462	1	0.001923077	3	62	1007.549665
463	1	0.001923077	3	63	976.6810787
464	1	0.001923077	3	64	998.1642016
465	1	0.001923077	3	65	1016.98962
466	1	0.001923077	3	66	1008.601904
467	1	0.001923077	3	67	1132.681895
468	1	0.001923077	3	68	1002.906589
469	1	0.001923077	3	69	972.1101868
470	1	0.001923077	3	70	1026.053093
471	1	0.001923077	3	71	1004.589168
472	1	0.001923077	3	72	1095.62528
473	1	0.001923077	3	73	1112.376951
474	1	0.001923077	3	74	930.7340588
475	1	0.001923077	3	75	1187.326364
476	1	0.001923077	3	76	1029.461445
477	1	0.001923077	3	77	932.3662797
478	1	0.001923077	3	78	1064.628648
479	1	0.001923077	3	79	967.2808596
480	1	0.001923077	3	80	996.5078993
481	1	0.001923077	3	81	1082.195327
482	1	0.001923077	3	82	995.3168382
483	1	0.001923077	3	83	1107.645443
484	1	0.001923077	3	84	1078.929595
485	1	0.001923077	3	85	961.9097426
486	1	0.001923077	3	86	1058.10006
487	1	0.001923077	3	87	983.6549515
488	1	0.001923077	3	88	988.5824124
489	1	0.001923077	3	89	1069.458873
490	1	0.001923077	3	90	966.1521396
491	1	0.001923077	3	91	1088.521001
492	1	0.001923077	3	92	1090.792894
493	1	0.001923077	3	93	1087.716722
494	1	0.001923077	3	94	1074.93023
495	1	0.001923077	3	95	1025.170159
496	1	0.001923077	3	96	995.5382262
497	1	0.001923077	3	97	1019.144903
498	1	0.001923077	3	98	1000.370576
499	1	0.001923077	3	99	1127.960381
500	1	0.001923077	3	100	1090.987824
501	1	0.001923077	3.25	1	859.7418088
502	1	0.001923077	3.25	2	1109.250883
503	1	0.001923077	3.25	3	1104.43386
504	1	0.001923077	3.25	4	1028.391187
505	1	0.001923077	3.25	5	1014.906197
506	1	0.001923077	3.25	6	1119.758629
507	1	0.001923077	3.25	7	1006.897395
508	1	0.001923077	3.25	8	970.1280002
509	1	0.001923077	3.25	9	1108.594983
510	1	0.001923077	3.25	10	1066.182951
511	1	0.001923077	3.25	11	974.0750303
512	1	0.001923077	3.25	12	994.1873089
513	1	0.001923077	3.25	13	1013.704624
514	1	0.001923077	3.25	14	1044.673638
515	1	0.001923077	3.25	15	1106.683493
516	1	0.001923077	3.25	16	959.4731897
517	1	0.001923077	3.25	17	1110.93922
518	1	0.001923077	3.25	18	1047.603627
519	1	0.001923077	3.25	19	1086.100286
520	1	0.001923077	3.25	20	1057.55318
521	1	0.001923077	3.25	21	944.2972319
522	1	0.001923077	3.25	22	981.5910503
523	1	0.001923077	3.25	23	936.0281447
524	1	0.001923077	3.25	24	1105.633162
525	1	0.001923077	3.25	25	1016.65252
526	1	0.001923077	3.25	26	1067.992725
527	1	0.001923077	3.25	27	1165.786393
528	1	0.001923077	3.25	28	1006.761604
529	1	0.001923077	3.25	29	1105.395293
530	1	0.001923077	3.25	30	1008.344759
531	1	0.001923077	3.25	31	1027.3043
532	1	0.001923077	3.25	32	1016.526182
533	1	0.001923077	3.25	33	1107.439088
534	1	0.001923077	3.25	34	955.6450333
535	1	0.001923077	3.25	35	1219.928709
536	1	0.001923077	3.25	36	1001.256525
537	1	0.001923077	3.25	37	1167.52649
538	1	0.001923077	3.25	38	1052.287306
539	1	0.001923077	3.25	39	1023.325019
540	1	0.001923077	3.25	40	999.7448028
541	1	0.001923077	3.25	41	1012.998538
542	1	0.001923077	3.25	42	1068.155375
543	1	0.001923077	3.25	43	979.9691357
544	1	0.001923077	3.25	44	1063.181068
545	1	0.001923077	3.25	45	1080.276234
546	1	0.001923077	3.25	46	964.5032981
547	1	0.001923077	3.25	47	1087.891318
548	1	0.001923077	3.25	48	932.1414697
549	1	0.001923077	3.25	49	1046.619042
550	1	0.001923077	3.25	50	1017.054683
551	1	0.001923077	3.25	51	1020.254439
552	1	0.001923077	3.25	52	1138.994542
553	1	0.001923077	3.25	53	1078.850334
554	1	0.001923077	3.25	54	1011.077743
555	1	0.001923077	3.25	55	1041.560124
556	1	0.001923077	3.25	56	1088.946392
557	1	0.001923077	3.25	57	1049.529285
558	1	0.001923077	3.25	58	1083.968057
559	1	0.001923077	3.25	59	1144.61021
560	1	0.001923077	3.25	60	934.0145958
561	1	0.001923077	3.25	61	1107.782514
562	1	0.001923077	3.25	62	1158.650354
563	1	0.001923077	3.25	63	1086.72204
564	1	0.001923077	3.25	64	1052.013502
565	1	0.001923077	3.25	65	913.9332729
566	1	0.001923077	3.25	66	1112.949762
567	1	0.001923077	3.25	67	995.5331495
568	1	0.001923077	3.25	68	1110.412703
569	1	0.001923077	3.25	69	1061.2781
570	1	0.001923077	3.25	70	1102.31766
571	1	0.001923077	3.25	71	1044.453918
572	1	0.001923077	3.25	72	1140.697049
573	1	0.001923077	3.25	73	1073.46688
574	1	0.001923077	3.25	74	1096.476572
575	1	0.001923077	3.25	75	972.3162023
576	1	0.001923077	3.25	76	974.011941
577	1	0.001923077	3.25	77	963.1249431
578	1	0.001923077	3.25	78	1066.759221
579	1	0.001923077	3.25	79	976.6568807
580	1	0.001923077	3.25	80	1093.46331
581	1	0.001923077	3.25	81	988.4910125
582	1	0.001923077	3.25	82	1117.951965
583	1	0.001923077	3.25	83	1109.488969
584	1	0.001923077	3.25	84	1047.419381
585	1	0.001923077	3.25	85	1064.876486
586	1	0.001923077	3.25	86	998.5097376
587	1	0.001923077	3.25	87	1036.436727
588	1	0.001923077	3.25	88	1026.276566
589	1	0.001923077	3.25	89	1034.127521
590	1	0.001923077	3.25	90	1005.274752
591	1	0.001923077	3.25	91	1084.18109
592	1	0.001923077	3.25	92	977.4660025
593	1	0.001923077	3.25	93	1028.566299
594	1	0.001923077	3.25	94	1019.387149
595	1	0.001923077	3.25	95	1076.635689
596	1	0.001923077	3.25	96	1041.279429
597	1	0.001923077	3.25	97	1034.591899
598	1	0.001923077	3.25	98	977.7642936
599	1	0.001923077	3.25	99	1170.589011
600	1	0.001923077	3.25	100	1030.841657
601	1	0.001923077	3.5	1	1060.199223
602	1	0.001923077	3.5	2	905.3666152
603	1	0.001923077	3.5	3	979.3916131
604	1	0.001923077	3.5	4	1247.153088
605	1	0.001923077	3.5	5	1040.800363
606	1	0.001923077	3.5	6	1037.994768
607	1	0.001923077	3.5	7	1059.85348
608	1	0.001923077	3.5	8	981.4009603
609	1	0.001923077	3.5	9	1032.020181
610	1	0.001923077	3.5	10	1009.411987
611	1	0.001923077	3.5	11	1006.613485
612	1	0.001923077	3.5	12	951.707841
613	1	0.001923077	3.5	13	1015.595795
614	1	0.001923077	3.5	14	1067.78121
615	1	0.001923077	3.5	15	1224.120536
616	1	0.001923077	3.5	16	1099.721541
617	1	0.001923077	3.5	17	1005.064624
618	1	0.001923077	3.5	18	1050.63522
619	1	0.001923077	3.5	19	1085.126847
620	1	0.001923077	3.5	20	1053.709773
621	1	0.001923077	3.5	21	1047.305886
622	1	0.001923077	3.5	22	1101.364633
623	1	0.001923077	3.5	23	969.3063475
624	1	0.001923077	3.5	24	1055.583556
625	1	0.001923077	3.5	25	943.6910992
626	1	0.001923077	3.5	26	977.241547
627	1	0.001923077	3.5	27	1035.749695
628	1	0.001923077	3.5	28	993.1089911
629	1	0.001923077	3.5	29	1014.51316
630	1	0.001923077	3.5	30	1034.623931
631	1	0.001923077	3.5	31	973.0208469
632	1	0.001923077	3.5	32	955.0751839
633	1	0.001923077	3.5	33	974.420189
634	1	0.001923077	3.5	34	1075.067232
635	1	0.001923077	3.5	35	1050.67612
636	1	0.001923077	3.5	36	995.0600737
637	1	0.001923077	3.5	37	1097.660601
638	1	0.001923077	3.5	38	1061.357395
639	1	0.001923077	3.5	39	986.9693071
640	1	0.001923077	3.5	40	1069.886652
641	1	0.001923077	3.5	41	1125.982452
642	1	0.001923077	3.5	42	1056.806144
643	1	0.001923077	3.5	43	1058.014703
644	1	0.001923077	3.5	44	907.7525663
645	1	0.001923077	3.5	45	999.3134996
646	1	0.001923077	3.5	46	1057.132992
647	1	0.001923077	3.5	47	866.8646073
648	1	0.001923077	3.5	48	1172.756184
649	1	0.001923077	3.5	49	1008.176404
650	1	0.001923077	3.5	50	1014.469298
651	1	0.001923077	3.5	51	1098.103471
652	1	0.001923077	3.5	52	1079.53979
653	1	0.001923077	3.5	53	1118.108979
654	1	0.001923077	3.5	54	962.02129
655	1	0.001923077	3.5	55	1035.631954
656	1	0.001923077	3.5	56	1001.384325
657	1	0.001923077	3.5	57	1053.120977
658	1	0.001923077	3.5	58	1047.276951
659	1	0.001923077	3.5	59	1044.363383
660	1	0.001923077	3.5	60	961.7661558
661	1	0.001923077	3.5	61	952.3008994
662	1	0.001923077	3.5	62	963.2464379
663	1	0.001923077	3.5	63	1033.179235
664	1	0.001923077	3.5	64	1028.315494
665	1	0.001923077	3.5	65	977.3142321
666	1	0.001923077	3.5	66	907.7861306
667	1	0.001923077	3.5	67	983.1924552
668	1	0.001923077	3.5	68	992.9921269
669	1	0.001923077	3.5	69	978.2294769
670	1	0.001923077	3.5	70	1019.982235
671	1	0.001923077	3.5	71	1077.874257
672	1	0.001923077	3.5	72	1037.369367
673	1	0.001923077	3.5	73	1039.268699
674	1	0.001923077	3.5	74	1080.387259
675	1	0.001923077	3.5	75	1081.767005
676	1	0.001923077	3.5	76	902.7964454
677	1	0.001923077	3.5	77	1131.790353
678	1	0.001923077	3.5	78	1050.193294
679	1	0.001923077	3.5	79	944.1008482
680	1	0.001923077	3.5	80	926.8905367
681	1	0.001923077	3.5	81	1097.06452
682	1	0.001923077	3.5	82	1119.925878
683	1	0.001923077	3.5	83	1187.850204
684	1	0.001923077	3.5	84	1114.406054
685	1	0.001923077	3.5	85	1042.436911
686	1	0.001923077	3.5	86	1058.373684
687	1	0.001923077	3.5	87	1140.962567
688	1	0.001923077	3.5	88	970.595833
689	1	0.001923077	3.5	89	1107.046545
690	1	0.001923077	3.5	90	1105.994795
691	1	0.001923077	3.5	91	1118.066186
692	1	0.001923077	3.5	92	1028.926362
693	1	0.001923077	3.5	93	1078.11087
694	1	0.001923077	3.5	94	1147.954193
695	1	0.001923077	3.5	95	959.1847894
696	1	0.001923077	3.5	96	1075.710593
697	1	0.001923077	3.5	97	1145.791458
698	1	0.001923077	3.5	98	1002.435198
699	1	0.001923077	3.5	99	881.8101128
700	1	0.001923077	3.5	100	974.3772886
701	1	0.001923077	3.75	1	1073.548646
702	1	0.001923077	3.75	2	1061.739274
703	1	0.001923077	3.75	3	1088.78363
704	1	0.001923077	3.75	4	1115.141976
705	1	0.001923077	3.75	5	1132.096495
706	1	0.001923077	3.75	6	1184.363442
707	1	0.001923077	3.75	7	1093.9806
708	1	0.001923077	3.75	8	1086.948922
709	1	0.001923077	3.75	9	1047.196367
710	1	0.001923077	3.75	10	1079.915121
711	1	0.001923077	3.75	11	1079.826471
712	1	0.001923077	3.75	12	903.945631
713	1	0.001923077	3.75	13	1116.203259
714	1	0.001923077	3.75	14	1042.543162
715	1	0.001923077	3.75	15	1140.2629
716	1	0.001923077	3.75	16	1033.741662
717	1	0.001923077	3.75	17	1011.849563
718	1	0.001923077	3.75	18	1012.428448
719	1	0.001923077	3.75	19	1083.497587
720	1	0.001923077	3.75	20	995.9089438
721	1	0.001923077	3.75	21	1035.674067
722	1	0.001923077	3.75	22	1149.18379
723	1	0.001923077	3.75	23	989.1763971
724	1	0.001923077	3.75	24	1097.283696
725	1	0.001923077	3.75	25	1175.371524
726	1	0.001923077	3.75	26	1112.726965
727	1	0.001923077	3.75	27	1026.521997
728	1	0.001923077	3.75	28	1090.475126
729	1	0.001923077	3.75	29	1012.54551
730	1	0.001923077	3.75	30	969.0419334
731	1	0.001923077	3.75	31	1108.211827
732	1	0.001923077	3.75	32	955.9146209
733	1	0.001923077	3.75	33	1079.630016
734	1	0.001923077	3.75	34	917.0638647
735	1	0.001923077	3.75	35	1040.883886
736	1	0.001923077	3.75	36	1055.13647
737	1	0.001923077	3.75	37	1119.450261
738	1	0.001923077	3.75	38	1111.481034
739	1	0.001923077	3.75	39	997.0159723
740	1	0.001923077	3.75	40	1040.588101
741	1	0.001923077	3.75	41	953.1202174
742	1	0.001923077	3.75	42	968.8609972
743	1	0.001923077	3.75	43	1081.370168
744	1	0.001923077	3.75	44	1060.231179
745	1	0.001923077	3.75	45	1000.274162
746	1	0.001923077	3.75	46	1120.295504
747	1	0.001923077	3.75	47	1185.394913
748	1	0.001923077	3.75	48	1113.887299
749	1	0.001923077	3.75	49	1080.339368
750	1	0.001923077	3.75	50	1094.951002
751	1	0.001923077	3.75	51	903.2099209
752	1	0.001923077	3.75	52	998.7335698
753	1	0.001923077	3.75	53	934.0925875
754	1	0.001923077	3.75	54	1115.065888
755	1	0.001923077	3.75	55	879.7072059
756	1	0.001923077	3.75	56	1113.704581
757	1	0.001923077	3.75	57	1101.151318
758	1	0.001923077	3.75	58	937.2649341
759	1	0.001923077	3.75	59	927.7938398
760	1	0.001923077	3.75	60	1069.814903
761	1	0.001923077	3.75	61	1040.667576
762	1	0.001923077	3.75	62	1087.691006
763	1	0.001923077	3.75	63	986.1530482
764	1	0.001923077	3.75	64	1049.294338
765	1	0.001923077	3.75	65	1054.459381
766	1	0.001923077	3.75	66	1018.157693
767	1	0.001923077	3.75	67	971.9634283
768	1	0.001923077	3.75	68	1002.606749
769	1	0.001923077	3.75	69	1104.766081
770	1	0.001923077	3.75	70	965.2800942
771	1	0.001923077	3.75	71	1050.199385
772	1	0.001923077	3.75	72	1079.340484
773	1	0.001923077	3.75	73	1114.537882
774	1	0.001923077	3.75	74	1116.488308
775	1	0.001923077	3.75	75	986.8719462
776	1	0.001923077	3.75	76	1200.528778
777	1	0.001923077	3.75	77	988.4275729
778	1	0.001923077	3.75	78	1059.448302
779	1	0.001923077	3.75	79	1125.902792
780	1	0.001923077	3.75	80	1042.636128
781	1	0.001923077	3.75	81	1068.565394
782	1	0.001923077	3.75	82	1070.862753
783	1	0.001923077	3.75	83	987.7819036
784	1	0.001923077	3.75	84	954.609275
785	1	0.001923077	3.75	85	1060.278775
786	1	0.001923077	3.75	86	1021.937686
787	1	0.001923077	3.75	87	955.1680002
788	1	0.001923077	3.75	88	1045.132725
789	1	0.001923077	3.75	89	1041.455604
790	1	0.001923077	3.75	90	1060.805465
791	1	0.001923077	3.75	91	962.0930999
792	1	0.001923077	3.75	92	891.8137451
793	1	0.001923077	3.75	93	1022.414401
794	1	0.001923077	3.75	94	955.4276139
795	1	0.001923077	3.75	95	1103.584055
796	1	0.001923077	3.75	96	949.469644
797	1	0.001923077	3.75	97	1104.951053
798	1	0.001923077	3.75	98	1021.119034
799	1	0.001923077	3.75	99	1095.10139
800	1	0.001923077	3.75	100	1090.309517
801	1	0.001923077	4	1	1107.831651
802	1	0.001923077	4	2	1048.799884
803	1	0.001923077	4	3	1077.214725
804	1	0.001923077	4	4	917.6957472
805	1	0.001923077	4	5	1076.943698
806	1	0.001923077	4	6	1023.9655
807	1	0.001923077	4	7	979.9724127
808	1	0.001923077	4	8	1003.17677
809	1	0.001923077	4	9	1030.772685
810	1	0.001923077	4	10	1083.5187
811	1	0.001923077	4	11	1154.957974
812	1	0.001923077	4	12	976.8552204
813	1	0.001923077	4	13	1021.265274
814	1	0.001923077	4	14	1050.537322
815	1	0.001923077	4	15	993.7088363
816	1	0.001923077	4	16	1127.923067
817	1	0.001923077	4	17	998.7149294
818	1	0.001923077	4	18	957.5384857
819	1	0.001923077	4	19	937.9064172
820	1	0.001923077	4	20	1027.155732
821	1	0.001923077	4	21	1033.215525
822	1	0.001923077	4	22	1012.225442
823	1	0.001923077	4	23	1132.060826
824	1	0.001923077	4	24	1148.430349
825	1	0.001923077	4	25	1080.321444
826	1	0.001923077	4	26	1033.056932
827	1	0.001923077	4	27	998.7554936
828	1	0.001923077	4	28	1107.288416
829	1	0.001923077	4	29	1174.079213
830	1	0.001923077	4	30	1125.257498
831	1	0.001923077	4	31	1053.136052
832	1	0.001923077	4	32	947.5431342
833	1	0.001923077	4	33	967.9346812
834	1	0.001923077	4	34	1059.22279
835	1	0.001923077	4	35	1063.277699
836	1	0.001923077	4	36	1035.969641
837	1	0.001923077	4	37	1070.422747
838	1	0.001923077	4	38	1135.754663
839	1	0.001923077	4	39	941.1361127
840	1	0.001923077	4	40	1135.883591
841	1	0.001923077	4	41	1076.435699
842	1	0.001923077	4	42	1032.417557
843	1	0.001923077	4	43	1069.366385
844	1	0.001923077	4	44	1019.578072
845	1	0.001923077	4	45	1113.326877
846	1	0.001923077	4	46	1095.777291
847	1	0.001923077	4	47	1117.798888
848	1	0.001923077	4	48	1003.5176
849	1	0.001923077	4	49	1054.089465
850	1	0.001923077	4	50	1084.784424
851	1	0.001923077	4	51	995.7988409
852	1	0.001923077	4	52	1120.491283
853	1	0.001923077	4	53	1047.883482
854	1	0.001923077	4	54	1005.052806
855	1	0.001923077	4	55	1037.885851
856	1	0.001923077	4	56	1035.349362
857	1	0.001923077	4	57	1093.443285
858	1	0.001923077	4	58	1160.567906
859	1	0.001923077	4	59	1058.332362
860	1	0.001923077	4	60	1046.623174
861	1	0.001923077	4	61	1051.020952
862	1	0.001923077	4	62	977.4392048
863	1	0.001923077	4	63	932.9397289
864	1	0.001923077	4	64	1037.981138
865	1	0.001923077	4	65	1203.280704
866	1	0.001923077	4	66	1089.011212
867	1	0.001923077	4	67	1050.811043
868	1	0.001923077	4	68	966.6395823
869	1	0.001923077	4	69	1039.137405
870	1	0.001923077	4	70	913.3779226
871	1	0.001923077	4	71	1091.00636
872	1	0.001923077	4	72	959.6642229
873	1	0.001923077	4	73	1008.677266
874	1	0.001923077	4	74	1009.842575
875	1	0.001923077	4	75	948.7594734
876	1	0.001923077	4	76	1171.206239
877	1	0.001923077	4	77	1012.543581
878	1	0.001923077	4	78	1069.045895
879	1	0.001923077	4	79	974.9520638
880	1	0.001923077	4	80	1059.732014
881	1	0.001923077	4	81	1024.000294
882	1	0.001923077	4	82	1121.995672
883	1	0.001923077	4	83	1022.639678
884	1	0.001923077	4	84	1001.402956
885	1	0.001923077	4	85	969.6826266
886	1	0.001923077	4	86	1119.258196
887	1	0.001923077	4	87	1002.786335
888	1	0.001923077	4	88	1084.781189
889	1	0.001923077	4	89	1059.88161
890	1	0.001923077	4	90	1052.159681
891	1	0.001923077	4	91	1067.990022
892	1	0.001923077	4	92	1108.609751
893	1	0.001923077	4	93	1029.921755
894	1	0.001923077	4	94	1009.219563
895	1	0.001923077	4	95	1049.904972
896	1	0.001923077	4	96	998.9848134
897	1	0.001923077	4	97	953.449391
898	1	0.001923077	4	98	973.2749122
899	1	0.001923077	4	99	1118.877921
900	1	0.001923077	4	100	1040.315036
901	2	0.003846154	2	1	1365.404431
902	2	0.003846154	2	2	1440.311913
903	2	0.003846154	2	3	1287.375497
904	2	0.003846154	2	4	1303.894529
905	2	0.003846154	2	5	1388.724879
906	2	0.003846154	2	6	1346.099428
907	2	0.003846154	2	7	1471.352792
908	2	0.003846154	2	8	1280.885332
909	2	0.003846154	2	9	1358.154313
910	2	0.003846154	2	10	1337.331867
911	2	0.003846154	2	11	1322.129263
912	2	0.003846154	2	12	1457.36673
913	2	0.003846154	2	13	1465.789519
914	2	0.003846154	2	14	1392.774041
915	2	0.003846154	2	15	1396.123372
916	2	0.003846154	2	16	1332.885899
917	2	0.003846154	2	17	1267.817089
918	2	0.003846154	2	18	1114.848336
919	2	0.003846154	2	19	1415.71014
920	2	0.003846154	2	20	1530.534622
921	2	0.003846154	2	21	1289.779706
922	2	0.003846154	2	22	1353.144522
923	2	0.003846154	2	23	1360.938993
924	2	0.003846154	2	24	1247.542212
925	2	0.003846154	2	25	1286.741938
926	2	0.003846154	2	26	1355.31925
927	2	0.003846154	2	27	1453.154057
928	2	0.003846154	2	28	1266.513812
929	2	0.003846154	2	29	1332.464796
930	2	0.003846154	2	30	1310.241066
931	2	0.003846154	2	31	1486.231943
932	2	0.003846154	2	32	1296.62856
933	2	0.003846154	2	33	1360.57185
934	2	0.003846154	2	34	1484.558846
935	2	0.003846154	2	35	1438.105122
936	2	0.003846154	2	36	1353.52284
937	2	0.003846154	2	37	1269.666628
938	2	0.003846154	2	38	1244.837415
939	2	0.003846154	2	39	1311.733108
940	2	0.003846154	2	40	1380.455653
941	2	0.003846154	2	41	1442.915212
942	2	0.003846154	2	42	1205.27339
943	2	0.003846154	2	43	1560.052142
944	2	0.003846154	2	44	1278.556679
945	2	0.003846154	2	45	1452.295388
946	2	0.003846154	2	46	1282.322152
947	2	0.003846154	2	47	1491.526526
948	2	0.003846154	2	48	1196.972011
949	2	0.003846154	2	49	1365.126064
950	2	0.003846154	2	50	1388.765545
951	2	0.003846154	2	51	1256.972942
952	2	0.003846154	2	52	1382.306923
953	2	0.003846154	2	53	1435.187784
954	2	0.003846154	2	54	1437.672411
955	2	0.003846154	2	55	1590.120465
956	2	0.003846154	2	56	1308.630565
957	2	0.003846154	2	57	1542.868509
958	2	0.003846154	2	58	1401.805552
959	2	0.003846154	2	59	1319.551657
960	2	0.003846154	2	60	1388.974286
961	2	0.003846154	2	61	1483.035558
962	2	0.003846154	2	62	1349.441936
963	2	0.003846154	2	63	1418.524323
964	2	0.003846154	2	64	1381.401811
965	2	0.003846154	2	65	1371.530138
966	2	0.003846154	2	66	1509.195951
967	2	0.003846154	2	67	1383.344055
968	2	0.003846154	2	68	1340.627656
969	2	0.003846154	2	69	1501.366007
970	2	0.003846154	2	70	1400.391433
971	2	0.003846154	2	71	1350.090253
972	2	0.003846154	2	72	1275.961959
973	2	0.003846154	2	73	1414.023916
974	2	0.003846154	2	74	1405.329792
975	2	0.003846154	2	75	1312.461202
976	2	0.003846154	2	76	1245.620785
977	2	0.003846154	2	77	1291.739375
978	2	0.003846154	2	78	1290.803155
979	2	0.003846154	2	79	1385.245567
980	2	0.003846154	2	80	1364.926403
981	2	0.003846154	2	81	1405.280975
982	2	0.003846154	2	82	1224.661539
983	2	0.003846154	2	83	1350.565504
984	2	0.003846154	2	84	1330.215299
985	2	0.003846154	2	85	1167.756415
986	2	0.003846154	2	86	1285.771629
987	2	0.003846154	2	87	1298.853289
988	2	0.003846154	2	88	1202.772877
989	2	0.003846154	2	89	1473.209555
990	2	0.003846154	2	90	1337.690811
991	2	0.003846154	2	91	1286.790219
992	2	0.003846154	2	92	1284.364341
993	2	0.003846154	2	93	1250.585212
994	2	0.003846154	2	94	1298.909033
995	2	0.003846154	2	95	1235.684302
996	2	0.003846154	2	96	1311.647213
997	2	0.003846154	2	97	1366.603751
998	2	0.003846154	2	98	1335.824857
999	2	0.003846154	2	99	1151.0132
1000	2	0.003846154	2	100	1239.004617
1001	2	0.003846154	2.25	1	1311.156239
1002	2	0.003846154	2.25	2	1493.652753
1003	2	0.003846154	2.25	3	1402.053029
1004	2	0.003846154	2.25	4	1273.159858
1005	2	0.003846154	2.25	5	1395.852374
1006	2	0.003846154	2.25	6	1087.786574
1007	2	0.003846154	2.25	7	1308.300065
1008	2	0.003846154	2.25	8	1243.91505
1009	2	0.003846154	2.25	9	1376.477732
1010	2	0.003846154	2.25	10	1396.309059
1011	2	0.003846154	2.25	11	1309.689263
1012	2	0.003846154	2.25	12	1467.478688
1013	2	0.003846154	2.25	13	1232.543883
1014	2	0.003846154	2.25	14	1201.648332
1015	2	0.003846154	2.25	15	1344.699522
1016	2	0.003846154	2.25	16	1244.240943
1017	2	0.003846154	2.25	17	1495.379473
1018	2	0.003846154	2.25	18	1370.154326
1019	2	0.003846154	2.25	19	1401.803285
1020	2	0.003846154	2.25	20	1381.552922
1021	2	0.003846154	2.25	21	1405.121299
1022	2	0.003846154	2.25	22	1260.378016
1023	2	0.003846154	2.25	23	1438.163525
1024	2	0.003846154	2.25	24	1197.0017
1025	2	0.003846154	2.25	25	1376.71507
1026	2	0.003846154	2.25	26	1176.787434
1027	2	0.003846154	2.25	27	1279.903852
1028	2	0.003846154	2.25	28	1197.908747
1029	2	0.003846154	2.25	29	1285.687183
1030	2	0.003846154	2.25	30	1436.892444
1031	2	0.003846154	2.25	31	1283.66626
1032	2	0.003846154	2.25	32	1322.583922
1033	2	0.003846154	2.25	33	1293.771679
1034	2	0.003846154	2.25	34	1317.360682
1035	2	0.003846154	2.25	35	1283.361073
1036	2	0.003846154	2.25	36	1270.224895
1037	2	0.003846154	2.25	37	1258.209932
1038	2	0.003846154	2.25	38	1376.519905
1039	2	0.003846154	2.25	39	1375.317203
1040	2	0.003846154	2.25	40	1459.0541
1041	2	0.003846154	2.25	41	1517.393365
1042	2	0.003846154	2.25	42	1334.472324
1043	2	0.003846154	2.25	43	1404.518081
1044	2	0.003846154	2.25	44	1363.469082
1045	2	0.003846154	2.25	45	1308.776769
1046	2	0.003846154	2.25	46	1373.283884
1047	2	0.003846154	2.25	47	1296.70897
1048	2	0.003846154	2.25	48	1294.499593
1049	2	0.003846154	2.25	49	1515.029575
1050	2	0.003846154	2.25	50	1322.33378
1051	2	0.003846154	2.25	51	1300.463535
1052	2	0.003846154	2.25	52	1368.519267
1053	2	0.003846154	2.25	53	1164.015727
1054	2	0.003846154	2.25	54	1345.174706
1055	2	0.003846154	2.25	55	1222.747827
1056	2	0.003846154	2.25	56	1435.011715
1057	2	0.003846154	2.25	57	1343.958995
1058	2	0.003846154	2.25	58	1222.113332
1059	2	0.003846154	2.25	59	1311.775548
1060	2	0.003846154	2.25	60	1334.386883
1061	2	0.003846154	2.25	61	1181.663258
1062	2	0.003846154	2.25	62	1430.24079
1063	2	0.003846154	2.25	63	1425.741405
1064	2	0.003846154	2.25	64	1211.46635
1065	2	0.003846154	2.25	65	1195.412525
1066	2	0.003846154	2.25	66	1099.519881
1067	2	0.003846154	2.25	67	1476.964872
1068	2	0.003846154	2.25	68	1219.964777
1069	2	0.003846154	2.25	69	1327.231164
1070	2	0.003846154	2.25	70	1343.133636
1071	2	0.003846154	2.25	71	1502.431014
1072	2	0.003846154	2.25	72	1444.883268
1073	2	0.003846154	2.25	73	1313.137132
1074	2	0.003846154	2.25	74	1253.234794
1075	2	0.003846154	2.25	75	1293.626388
1076	2	0.003846154	2.25	76	1237.992464
1077	2	0.003846154	2.25	77	1466.254793
1078	2	0.003846154	2.25	78	1429.542517
1079	2	0.003846154	2.25	79	1241.081194
1080	2	0.003846154	2.25	80	1254.35239
1081	2	0.003846154	2.25	81	1412.161521
1082	2	0.003846154	2.25	82	1290.496907
1083	2	0.003846154	2.25	83	1424.298629
1084	2	0.003846154	2.25	84	1264.928574
1085	2	0.003846154	2.25	85	1266.862549
1086	2	0.003846154	2.25	86	1287.3279
1087	2	0.003846154	2.25	87	1360.534029
1088	2	0.003846154	2.25	88	1306.024342
1089	2	0.003846154	2.25	89	1295.565629
1090	2	0.003846154	2.25	90	1422.434252
1091	2	0.003846154	2.25	91	1385.917446
1092	2	0.003846154	2.25	92	1222.938373
1093	2	0.003846154	2.25	93	1466.402855
1094	2	0.003846154	2.25	94	1251.784156
1095	2	0.003846154	2.25	95	1331.279355
1096	2	0.003846154	2.25	96	1226.920623
1097	2	0.003846154	2.25	97	1293.749845
1098	2	0.003846154	2.25	98	1486.733546
1099	2	0.003846154	2.25	99	1389.242315
1100	2	0.003846154	2.25	100	1255.500526
1101	2	0.003846154	2.5	1	1284.643163
1102	2	0.003846154	2.5	2	1371.59849
1103	2	0.003846154	2.5	3	1381.735553
1104	2	0.003846154	2.5	4	1175.722591
1105	2	0.003846154	2.5	5	1222.63406
1106	2	0.003846154	2.5	6	1201.762881
1107	2	0.003846154	2.5	7	1162.421266
1108	2	0.003846154	2.5	8	1224.663824
1109	2	0.003846154	2.5	9	1249.465371
1110	2	0.003846154	2.5	10	1310.592336
1111	2	0.003846154	2.5	11	1294.869513
1112	2	0.003846154	2.5	12	1444.146409
1113	2	0.003846154	2.5	13	1225.499302
1114	2	0.003846154	2.5	14	1167.467235
1115	2	0.003846154	2.5	15	1321.233701
1116	2	0.003846154	2.5	16	1240.985869
1117	2	0.003846154	2.5	17	1237.413943
1118	2	0.003846154	2.5	18	1342.808419
1119	2	0.003846154	2.5	19	1334.856916
1120	2	0.003846154	2.5	20	1286.6542
1121	2	0.003846154	2.5	21	1468.344836
1122	2	0.003846154	2.5	22	1463.358358
1123	2	0.003846154	2.5	23	1264.40389
1124	2	0.003846154	2.5	24	1282.856355
1125	2	0.003846154	2.5	25	1434.338019
1126	2	0.003846154	2.5	26	1252.534209
1127	2	0.003846154	2.5	27	1255.486638
1128	2	0.003846154	2.5	28	1324.966022
1129	2	0.003846154	2.5	29	1353.496209
1130	2	0.003846154	2.5	30	1257.873233
1131	2	0.003846154	2.5	31	1338.841045
1132	2	0.003846154	2.5	32	1281.877707
1133	2	0.003846154	2.5	33	1142.473697
1134	2	0.003846154	2.5	34	1348.564009
1135	2	0.003846154	2.5	35	1205.073088
1136	2	0.003846154	2.5	36	1349.52421
1137	2	0.003846154	2.5	37	1192.106711
1138	2	0.003846154	2.5	38	1310.199296
1139	2	0.003846154	2.5	39	1294.248258
1140	2	0.003846154	2.5	40	1180.111215
1141	2	0.003846154	2.5	41	1317.175528
1142	2	0.003846154	2.5	42	1235.101197
1143	2	0.003846154	2.5	43	1446.434147
1144	2	0.003846154	2.5	44	1333.720554
1145	2	0.003846154	2.5	45	1459.083003
1146	2	0.003846154	2.5	46	1159.127013
1147	2	0.003846154	2.5	47	1270.728062
1148	2	0.003846154	2.5	48	1134.298476
1149	2	0.003846154	2.5	49	1256.984164
1150	2	0.003846154	2.5	50	1182.133978
1151	2	0.003846154	2.5	51	1263.06326
1152	2	0.003846154	2.5	52	1338.043409
1153	2	0.003846154	2.5	53	1466.462597
1154	2	0.003846154	2.5	54	1273.613307
1155	2	0.003846154	2.5	55	1293.906486
1156	2	0.003846154	2.5	56	1348.230061
1157	2	0.003846154	2.5	57	1219.614232
1158	2	0.003846154	2.5	58	1252.167254
1159	2	0.003846154	2.5	59	1247.204702
1160	2	0.003846154	2.5	60	1253.322674
1161	2	0.003846154	2.5	61	1277.309539
1162	2	0.003846154	2.5	62	1343.201627
1163	2	0.003846154	2.5	63	1337.827251
1164	2	0.003846154	2.5	64	1350.753972
1165	2	0.003846154	2.5	65	1173.034252
1166	2	0.003846154	2.5	66	1291.921097
1167	2	0.003846154	2.5	67	1213.505892
1168	2	0.003846154	2.5	68	1315.658732
1169	2	0.003846154	2.5	69	1290.024142
1170	2	0.003846154	2.5	70	1453.809657
1171	2	0.003846154	2.5	71	1338.124352
1172	2	0.003846154	2.5	72	1244.787435
1173	2	0.003846154	2.5	73	1127.604126
1174	2	0.003846154	2.5	74	1265.30158
1175	2	0.003846154	2.5	75	1330.319203
1176	2	0.003846154	2.5	76	1441.247311
1177	2	0.003846154	2.5	77	1231.42695
1178	2	0.003846154	2.5	78	1308.732426
1179	2	0.003846154	2.5	79	1418.790651
1180	2	0.003846154	2.5	80	1413.918522
1181	2	0.003846154	2.5	81	1128.567484
1182	2	0.003846154	2.5	82	1283.709727
1183	2	0.003846154	2.5	83	1205.5856
1184	2	0.003846154	2.5	84	1306.755631
1185	2	0.003846154	2.5	85	1366.843469
1186	2	0.003846154	2.5	86	1322.233218
1187	2	0.003846154	2.5	87	1208.23231
1188	2	0.003846154	2.5	88	1301.992283
1189	2	0.003846154	2.5	89	1334.072623
1190	2	0.003846154	2.5	90	1252.638125
1191	2	0.003846154	2.5	91	1179.607676
1192	2	0.003846154	2.5	92	1301.001232
1193	2	0.003846154	2.5	93	1413.577894
1194	2	0.003846154	2.5	94	1365.646968
1195	2	0.003846154	2.5	95	1443.525711
1196	2	0.003846154	2.5	96	1323.733985
1197	2	0.003846154	2.5	97	1416.819931
1198	2	0.003846154	2.5	98	1170.891007
1199	2	0.003846154	2.5	99	1432.633218
1200	2	0.003846154	2.5	100	1460.918101
1201	2	0.003846154	2.75	1	1229.979347
1202	2	0.003846154	2.75	2	1319.780981
1203	2	0.003846154	2.75	3	1268.637428
1204	2	0.003846154	2.75	4	1254.039647
1205	2	0.003846154	2.75	5	1411.955764
1206	2	0.003846154	2.75	6	1089.920841
1207	2	0.003846154	2.75	7	1220.838558
1208	2	0.003846154	2.75	8	1319.642394
1209	2	0.003846154	2.75	9	1161.626821
1210	2	0.003846154	2.75	10	1177.05938
1211	2	0.003846154	2.75	11	1200.469204
1212	2	0.003846154	2.75	12	1166.182979
1213	2	0.003846154	2.75	13	1355.030267
1214	2	0.003846154	2.75	14	1343.797191
1215	2	0.003846154	2.75	15	1375.552445
1216	2	0.003846154	2.75	16	1383.054439
1217	2	0.003846154	2.75	17	1339.498759
1218	2	0.003846154	2.75	18	1368.562139
1219	2	0.003846154	2.75	19	1241.6335
1220	2	0.003846154	2.75	20	1342.836288
1221	2	0.003846154	2.75	21	1287.683639
1222	2	0.003846154	2.75	22	1333.557261
1223	2	0.003846154	2.75	23	1380.393259
1224	2	0.003846154	2.75	24	1337.284771
1225	2	0.003846154	2.75	25	1352.836647
1226	2	0.003846154	2.75	26	1280.448363
1227	2	0.003846154	2.75	27	1259.731905
1228	2	0.003846154	2.75	28	1343.098819
1229	2	0.003846154	2.75	29	1142.349319
1230	2	0.003846154	2.75	30	1331.965443
1231	2	0.003846154	2.75	31	1221.399955
1232	2	0.003846154	2.75	32	1256.212464
1233	2	0.003846154	2.75	33	1207.704807
1234	2	0.003846154	2.75	34	1290.155375
1235	2	0.003846154	2.75	35	1323.275931
1236	2	0.003846154	2.75	36	1335.560744
1237	2	0.003846154	2.75	37	1269.099606
1238	2	0.003846154	2.75	38	1210.163111
1239	2	0.003846154	2.75	39	1262.207212
1240	2	0.003846154	2.75	40	1259.046666
1241	2	0.003846154	2.75	41	1243.554
1242	2	0.003846154	2.75	42	1311.410471
1243	2	0.003846154	2.75	43	1208.055369
1244	2	0.003846154	2.75	44	1273.283486
1245	2	0.003846154	2.75	45	1301.587188
1246	2	0.003846154	2.75	46	1215.069901
1247	2	0.003846154	2.75	47	1403.06935
1248	2	0.003846154	2.75	48	1355.840811
1249	2	0.003846154	2.75	49	1253.933263
1250	2	0.003846154	2.75	50	1168.631455
1251	2	0.003846154	2.75	51	1351.205429
1252	2	0.003846154	2.75	52	1405.631817
1253	2	0.003846154	2.75	53	1285.716827
1254	2	0.003846154	2.75	54	1298.264777
1255	2	0.003846154	2.75	55	1283.687876
1256	2	0.003846154	2.75	56	1355.369301
1257	2	0.003846154	2.75	57	1119.29183
1258	2	0.003846154	2.75	58	1100.356018
1259	2	0.003846154	2.75	59	1175.84666
1260	2	0.003846154	2.75	60	1294.759385
1261	2	0.003846154	2.75	61	1343.921944
1262	2	0.003846154	2.75	62	1305.144888
1263	2	0.003846154	2.75	63	1400.363402
1264	2	0.003846154	2.75	64	1266.966119
1265	2	0.003846154	2.75	65	1190.692427
1266	2	0.003846154	2.75	66	1331.964018
1267	2	0.003846154	2.75	67	1207.55854
1268	2	0.003846154	2.75	68	1307.700805
1269	2	0.003846154	2.75	69	1382.647522
1270	2	0.003846154	2.75	70	1223.061069
1271	2	0.003846154	2.75	71	1292.831666
1272	2	0.003846154	2.75	72	1058.536915
1273	2	0.003846154	2.75	73	1378.498328
1274	2	0.003846154	2.75	74	1315.006034
1275	2	0.003846154	2.75	75	1235.641747
1276	2	0.003846154	2.75	76	1180.115959
1277	2	0.003846154	2.75	77	1314.967658
1278	2	0.003846154	2.75	78	1308.856068
1279	2	0.003846154	2.75	79	1330.269362
1280	2	0.003846154	2.75	80	1421.314855
1281	2	0.003846154	2.75	81	1209.210905
1282	2	0.003846154	2.75	82	1192.086211
1283	2	0.003846154	2.75	83	1324.077284
1284	2	0.003846154	2.75	84	1213.038292
1285	2	0.003846154	2.75	85	1455.129747
1286	2	0.003846154	2.75	86	1351.98485
1287	2	0.003846154	2.75	87	1347.720141
1288	2	0.003846154	2.75	88	1411.343564
1289	2	0.003846154	2.75	89	1128.066979
1290	2	0.003846154	2.75	90	1280.440086
1291	2	0.003846154	2.75	91	1329.196666
1292	2	0.003846154	2.75	92	1272.477424
1293	2	0.003846154	2.75	93	1334.999358
1294	2	0.003846154	2.75	94	1193.685946
1295	2	0.003846154	2.75	95	1230.582522
1296	2	0.003846154	2.75	96	1249.695959
1297	2	0.003846154	2.75	97	1371.253095
1298	2	0.003846154	2.75	98	1318.03491
1299	2	0.003846154	2.75	99	1128.063207
1300	2	0.003846154	2.75	100	1326.044821
1301	2	0.003846154	3	1	1227.320747
1302	2	0.003846154	3	2	1297.396928
1303	2	0.003846154	3	3	1383.254905
1304	2	0.003846154	3	4	1284.456501
1305	2	0.003846154	3	5	1378.843999
1306	2	0.003846154	3	6	1248.274821
1307	2	0.003846154	3	7	1316.294491
1308	2	0.003846154	3	8	1345.458782
1309	2	0.003846154	3	9	1178.571404
1310	2	0.003846154	3	10	1293.326141
1311	2	0.003846154	3	11	1199.673265
1312	2	0.003846154	3	12	1348.308151
1313	2	0.003846154	3	13	1198.61783
1314	2	0.003846154	3	14	1457.237588
1315	2	0.003846154	3	15	1282.692448
1316	2	0.003846154	3	16	1380.635674
1317	2	0.003846154	3	17	1169.807762
1318	2	0.003846154	3	18	1344.912537
1319	2	0.003846154	3	19	1161.570356
1320	2	0.003846154	3	20	1290.740281
1321	2	0.003846154	3	21	1182.185238
1322	2	0.003846154	3	22	1266.770326
1323	2	0.003846154	3	23	1269.068315
1324	2	0.003846154	3	24	1421.148298
1325	2	0.003846154	3	25	1390.447332
1326	2	0.003846154	3	26	1233.520673
1327	2	0.003846154	3	27	1352.191764
1328	2	0.003846154	3	28	1314.807207
1329	2	0.003846154	3	29	1406.158144
1330	2	0.003846154	3	30	1309.954755
1331	2	0.003846154	3	31	1216.273219
1332	2	0.003846154	3	32	1370.353451
1333	2	0.003846154	3	33	1350.22221
1334	2	0.003846154	3	34	1224.23888
1335	2	0.003846154	3	35	1247.749675
1336	2	0.003846154	3	36	1201.198589
1337	2	0.003846154	3	37	1383.493568
1338	2	0.003846154	3	38	1326.494922
1339	2	0.003846154	3	39	1330.0479
1340	2	0.003846154	3	40	1308.452988
1341	2	0.003846154	3	41	1292.130558
1342	2	0.003846154	3	42	1307.352854
1343	2	0.003846154	3	43	1249.665004
1344	2	0.003846154	3	44	1346.364879
1345	2	0.003846154	3	45	1336.95194
1346	2	0.003846154	3	46	1399.030009
1347	2	0.003846154	3	47	1234.902446
1348	2	0.003846154	3	48	1186.874875
1349	2	0.003846154	3	49	1155.818495
1350	2	0.003846154	3	50	1334.798998
1351	2	0.003846154	3	51	1160.080037
1352	2	0.003846154	3	52	1294.657376
1353	2	0.003846154	3	53	1258.818231
1354	2	0.003846154	3	54	1086.001674
1355	2	0.003846154	3	55	1317.541918
1356	2	0.003846154	3	56	1349.464206
1357	2	0.003846154	3	57	1316.938744
1358	2	0.003846154	3	58	1266.512641
1359	2	0.003846154	3	59	1367.719531
1360	2	0.003846154	3	60	1153.106393
1361	2	0.003846154	3	61	1398.374246
1362	2	0.003846154	3	62	1312.015791
1363	2	0.003846154	3	63	1460.887234
1364	2	0.003846154	3	64	1344.736322
1365	2	0.003846154	3	65	1254.385708
1366	2	0.003846154	3	66	1241.829579
1367	2	0.003846154	3	67	1404.532106
1368	2	0.003846154	3	68	1207.311553
1369	2	0.003846154	3	69	1411.719627
1370	2	0.003846154	3	70	1323.83666
1371	2	0.003846154	3	71	1205.121449
1372	2	0.003846154	3	72	1178.283559
1373	2	0.003846154	3	73	1379.449728
1374	2	0.003846154	3	74	1196.329253
1375	2	0.003846154	3	75	1319.456483
1376	2	0.003846154	3	76	1371.445746
1377	2	0.003846154	3	77	1295.489275
1378	2	0.003846154	3	78	1280.571272
1379	2	0.003846154	3	79	1302.263845
1380	2	0.003846154	3	80	1410.707234
1381	2	0.003846154	3	81	1257.20526
1382	2	0.003846154	3	82	1295.502424
1383	2	0.003846154	3	83	1298.515399
1384	2	0.003846154	3	84	1284.616795
1385	2	0.003846154	3	85	1155.657633
1386	2	0.003846154	3	86	1366.150317
1387	2	0.003846154	3	87	1264.413259
1388	2	0.003846154	3	88	1452.20458
1389	2	0.003846154	3	89	1435.706121
1390	2	0.003846154	3	90	1227.932179
1391	2	0.003846154	3	91	1231.119803
1392	2	0.003846154	3	92	1226.191518
1393	2	0.003846154	3	93	1278.214107
1394	2	0.003846154	3	94	1298.473745
1395	2	0.003846154	3	95	1401.146433
1396	2	0.003846154	3	96	1216.234129
1397	2	0.003846154	3	97	1339.780075
1398	2	0.003846154	3	98	1245.934107
1399	2	0.003846154	3	99	1232.607989
1400	2	0.003846154	3	100	1262.744028
1401	2	0.003846154	3.25	1	1235.600717
1402	2	0.003846154	3.25	2	1224.04313
1403	2	0.003846154	3.25	3	1406.358444
1404	2	0.003846154	3.25	4	1264.128994
1405	2	0.003846154	3.25	5	1304.759908
1406	2	0.003846154	3.25	6	1221.822972
1407	2	0.003846154	3.25	7	1358.477042
1408	2	0.003846154	3.25	8	1268.23102
1409	2	0.003846154	3.25	9	1279.877252
1410	2	0.003846154	3.25	10	1242.918887
1411	2	0.003846154	3.25	11	1352.459812
1412	2	0.003846154	3.25	12	1349.765862
1413	2	0.003846154	3.25	13	1323.360491
1414	2	0.003846154	3.25	14	1249.526392
1415	2	0.003846154	3.25	15	1291.314385
1416	2	0.003846154	3.25	16	1408.413408
1417	2	0.003846154	3.25	17	1329.287629
1418	2	0.003846154	3.25	18	1205.604155
1419	2	0.003846154	3.25	19	1250.684669
1420	2	0.003846154	3.25	20	1299.634599
1421	2	0.003846154	3.25	21	1448.425187
1422	2	0.003846154	3.25	22	1152.159111
1423	2	0.003846154	3.25	23	1314.283116
1424	2	0.003846154	3.25	24	1316.300469
1425	2	0.003846154	3.25	25	1231.827271
1426	2	0.003846154	3.25	26	1310.412741
1427	2	0.003846154	3.25	27	1391.519172
1428	2	0.003846154	3.25	28	1170.564953
1429	2	0.003846154	3.25	29	1382.986512
1430	2	0.003846154	3.25	30	1308.946576
1431	2	0.003846154	3.25	31	1430.553862
1432	2	0.003846154	3.25	32	1428.032881
1433	2	0.003846154	3.25	33	1327.140789
1434	2	0.003846154	3.25	34	1210.416723
1435	2	0.003846154	3.25	35	1278.006369
1436	2	0.003846154	3.25	36	1194.882525
1437	2	0.003846154	3.25	37	1282.287704
1438	2	0.003846154	3.25	38	1360.981077
1439	2	0.003846154	3.25	39	1258.598395
1440	2	0.003846154	3.25	40	1311.623148
1441	2	0.003846154	3.25	41	1316.47268
1442	2	0.003846154	3.25	42	1270.106221
1443	2	0.003846154	3.25	43	1329.319965
1444	2	0.003846154	3.25	44	1240.430176
1445	2	0.003846154	3.25	45	1273.015558
1446	2	0.003846154	3.25	46	1384.752556
1447	2	0.003846154	3.25	47	1307.706714
1448	2	0.003846154	3.25	48	1301.753201
1449	2	0.003846154	3.25	49	1328.069761
1450	2	0.003846154	3.25	50	1312.499189
1451	2	0.003846154	3.25	51	1172.614742
1452	2	0.003846154	3.25	52	1268.305277
1453	2	0.003846154	3.25	53	1236.297449
1454	2	0.003846154	3.25	54	1284.604991
1455	2	0.003846154	3.25	55	1341.565211
1456	2	0.003846154	3.25	56	1363.234774
1457	2	0.003846154	3.25	57	1257.123206
1458	2	0.003846154	3.25	58	1351.658497
1459	2	0.003846154	3.25	59	1337.044809
1460	2	0.003846154	3.25	60	1286.170344
1461	2	0.003846154	3.25	61	1227.138228
1462	2	0.003846154	3.25	62	1306.30019
1463	2	0.003846154	3.25	63	1337.342354
1464	2	0.003846154	3.25	64	1286.05185
1465	2	0.003846154	3.25	65	1384.197988
1466	2	0.003846154	3.25	66	1242.677712
1467	2	0.003846154	3.25	67	1256.766146
1468	2	0.003846154	3.25	68	1328.556006
1469	2	0.003846154	3.25	69	1426.8833
1470	2	0.003846154	3.25	70	1204.269578
1471	2	0.003846154	3.25	71	1345.858041
1472	2	0.003846154	3.25	72	1193.766457
1473	2	0.003846154	3.25	73	1267.393357
1474	2	0.003846154	3.25	74	1290.709893
1475	2	0.003846154	3.25	75	1349.842825
1476	2	0.003846154	3.25	76	1301.747015
1477	2	0.003846154	3.25	77	1254.816195
1478	2	0.003846154	3.25	78	1229.959567
1479	2	0.003846154	3.25	79	1340.303953
1480	2	0.003846154	3.25	80	1410.622826
1481	2	0.003846154	3.25	81	1336.484794
1482	2	0.003846154	3.25	82	1258.866072
1483	2	0.003846154	3.25	83	1321.829135
1484	2	0.003846154	3.25	84	1359.000534
1485	2	0.003846154	3.25	85	1271.797164
1486	2	0.003846154	3.25	86	1430.410959
1487	2	0.003846154	3.25	87	1359.503638
1488	2	0.003846154	3.25	88	1302.158825
1489	2	0.003846154	3.25	89	1314.611271
1490	2	0.003846154	3.25	90	1298.60671
1491	2	0.003846154	3.25	91	1354.969516
1492	2	0.003846154	3.25	92	1205.735507
1493	2	0.003846154	3.25	93	1328.387574
1494	2	0.003846154	3.25	94	1309.764085
1495	2	0.003846154	3.25	95	1299.779083
1496	2	0.003846154	3.25	96	1409.124763
1497	2	0.003846154	3.25	97	1408.394086
1498	2	0.003846154	3.25	98	1375.7294
1499	2	0.003846154	3.25	99	1161.181983
1500	2	0.003846154	3.25	100	1382.615919
1501	2	0.003846154	3.5	1	1400.881757
1502	2	0.003846154	3.5	2	1277.858169
1503	2	0.003846154	3.5	3	1282.703499
1504	2	0.003846154	3.5	4	1407.411411
1505	2	0.003846154	3.5	5	1385.170782
1506	2	0.003846154	3.5	6	1357.345977
1507	2	0.003846154	3.5	7	1296.479022
1508	2	0.003846154	3.5	8	1282.099226
1509	2	0.003846154	3.5	9	1197.593394
1510	2	0.003846154	3.5	10	1253.9313
1511	2	0.003846154	3.5	11	1368.657426
1512	2	0.003846154	3.5	12	1318.885709
1513	2	0.003846154	3.5	13	1321.663321
1514	2	0.003846154	3.5	14	1341.582613
1515	2	0.003846154	3.5	15	1259.586274
1516	2	0.003846154	3.5	16	1274.329214
1517	2	0.003846154	3.5	17	1473.763943
1518	2	0.003846154	3.5	18	1305.536111
1519	2	0.003846154	3.5	19	1370.730857
1520	2	0.003846154	3.5	20	1302.571739
1521	2	0.003846154	3.5	21	1232.841097
1522	2	0.003846154	3.5	22	1274.907296
1523	2	0.003846154	3.5	23	1359.514467
1524	2	0.003846154	3.5	24	1351.394943
1525	2	0.003846154	3.5	25	1355.028757
1526	2	0.003846154	3.5	26	1187.504973
1527	2	0.003846154	3.5	27	1228.616194
1528	2	0.003846154	3.5	28	1399.603429
1529	2	0.003846154	3.5	29	1346.744771
1530	2	0.003846154	3.5	30	1224.534105
1531	2	0.003846154	3.5	31	1252.897975
1532	2	0.003846154	3.5	32	1327.184415
1533	2	0.003846154	3.5	33	1303.708299
1534	2	0.003846154	3.5	34	1369.403231
1535	2	0.003846154	3.5	35	1294.508592
1536	2	0.003846154	3.5	36	1284.088312
1537	2	0.003846154	3.5	37	1389.672791
1538	2	0.003846154	3.5	38	1349.464815
1539	2	0.003846154	3.5	39	1127.126287
1540	2	0.003846154	3.5	40	1383.899342
1541	2	0.003846154	3.5	41	1237.125281
1542	2	0.003846154	3.5	42	1351.167714
1543	2	0.003846154	3.5	43	1290.275727
1544	2	0.003846154	3.5	44	1229.131151
1545	2	0.003846154	3.5	45	1309.905428
1546	2	0.003846154	3.5	46	1387.649072
1547	2	0.003846154	3.5	47	1208.733724
1548	2	0.003846154	3.5	48	1281.691353
1549	2	0.003846154	3.5	49	1265.175089
1550	2	0.003846154	3.5	50	1210.500343
1551	2	0.003846154	3.5	51	1251.588166
1552	2	0.003846154	3.5	52	1299.582714
1553	2	0.003846154	3.5	53	1270.809058
1554	2	0.003846154	3.5	54	1268.005713
1555	2	0.003846154	3.5	55	1304.001625
1556	2	0.003846154	3.5	56	1416.659566
1557	2	0.003846154	3.5	57	1348.326029
1558	2	0.003846154	3.5	58	1196.275312
1559	2	0.003846154	3.5	59	1436.756062
1560	2	0.003846154	3.5	60	1281.016451
1561	2	0.003846154	3.5	61	1357.962931
1562	2	0.003846154	3.5	62	1365.825184
1563	2	0.003846154	3.5	63	1268.030791
1564	2	0.003846154	3.5	64	1266.870429
1565	2	0.003846154	3.5	65	1219.152735
1566	2	0.003846154	3.5	66	1320.988529
1567	2	0.003846154	3.5	67	1196.280803
1568	2	0.003846154	3.5	68	1370.575075
1569	2	0.003846154	3.5	69	1450.703587
1570	2	0.003846154	3.5	70	1237.666224
1571	2	0.003846154	3.5	71	1256.667673
1572	2	0.003846154	3.5	72	1251.360711
1573	2	0.003846154	3.5	73	1296.50556
1574	2	0.003846154	3.5	74	1290.935539
1575	2	0.003846154	3.5	75	1342.167838
1576	2	0.003846154	3.5	76	1238.100144
1577	2	0.003846154	3.5	77	1299.332763
1578	2	0.003846154	3.5	78	1390.218281
1579	2	0.003846154	3.5	79	1225.924228
1580	2	0.003846154	3.5	80	1295.86535
1581	2	0.003846154	3.5	81	1294.842193
1582	2	0.003846154	3.5	82	1350.417796
1583	2	0.003846154	3.5	83	1272.010853
1584	2	0.003846154	3.5	84	1339.285425
1585	2	0.003846154	3.5	85	1305.441605
1586	2	0.003846154	3.5	86	1185.078669
1587	2	0.003846154	3.5	87	1272.336547
1588	2	0.003846154	3.5	88	1348.039523
1589	2	0.003846154	3.5	89	1245.264669
1590	2	0.003846154	3.5	90	1261.328929
1591	2	0.003846154	3.5	91	1337.716758
1592	2	0.003846154	3.5	92	1265.842924
1593	2	0.003846154	3.5	93	1370.710246
1594	2	0.003846154	3.5	94	1301.065245
1595	2	0.003846154	3.5	95	1494.595316
1596	2	0.003846154	3.5	96	1337.891703
1597	2	0.003846154	3.5	97	1232.384646
1598	2	0.003846154	3.5	98	1364.317185
1599	2	0.003846154	3.5	99	1372.146675
1600	2	0.003846154	3.5	100	1358.888664
1601	2	0.003846154	3.75	1	1353.440776
1602	2	0.003846154	3.75	2	1218.895828
1603	2	0.003846154	3.75	3	1377.337475
1604	2	0.003846154	3.75	4	1324.279241
1605	2	0.003846154	3.75	5	1320.061553
1606	2	0.003846154	3.75	6	1282.896249
1607	2	0.003846154	3.75	7	1260.786098
1608	2	0.003846154	3.75	8	1310.344628
1609	2	0.003846154	3.75	9	1285.520993
1610	2	0.003846154	3.75	10	1357.12847
1611	2	0.003846154	3.75	11	1353.713426
1612	2	0.003846154	3.75	12	1421.367472
1613	2	0.003846154	3.75	13	1333.720218
1614	2	0.003846154	3.75	14	1311.06404
1615	2	0.003846154	3.75	15	1371.082729
1616	2	0.003846154	3.75	16	1348.224213
1617	2	0.003846154	3.75	17	1333.010092
1618	2	0.003846154	3.75	18	1482.962078
1619	2	0.003846154	3.75	19	1324.206088
1620	2	0.003846154	3.75	20	1172.288507
1621	2	0.003846154	3.75	21	1414.507975
1622	2	0.003846154	3.75	22	1356.138111
1623	2	0.003846154	3.75	23	1238.883126
1624	2	0.003846154	3.75	24	1376.378513
1625	2	0.003846154	3.75	25	1211.29943
1626	2	0.003846154	3.75	26	1301.513871
1627	2	0.003846154	3.75	27	1306.200052
1628	2	0.003846154	3.75	28	1312.387715
1629	2	0.003846154	3.75	29	1338.811967
1630	2	0.003846154	3.75	30	1467.043922
1631	2	0.003846154	3.75	31	1259.670185
1632	2	0.003846154	3.75	32	1273.740987
1633	2	0.003846154	3.75	33	1384.309022
1634	2	0.003846154	3.75	34	1466.067787
1635	2	0.003846154	3.75	35	1199.555755
1636	2	0.003846154	3.75	36	1423.805484
1637	2	0.003846154	3.75	37	1446.10515
1638	2	0.003846154	3.75	38	1401.249498
1639	2	0.003846154	3.75	39	1347.873753
1640	2	0.003846154	3.75	40	1367.634745
1641	2	0.003846154	3.75	41	1283.730339
1642	2	0.003846154	3.75	42	1363.134718
1643	2	0.003846154	3.75	43	1418.402265
1644	2	0.003846154	3.75	44	1239.503136
1645	2	0.003846154	3.75	45	1356.087527
1646	2	0.003846154	3.75	46	1257.894777
1647	2	0.003846154	3.75	47	1306.353688
1648	2	0.003846154	3.75	48	1399.017802
1649	2	0.003846154	3.75	49	1345.685503
1650	2	0.003846154	3.75	50	1365.561182
1651	2	0.003846154	3.75	51	1189.912401
1652	2	0.003846154	3.75	52	1345.335113
1653	2	0.003846154	3.75	53	1401.19638
1654	2	0.003846154	3.75	54	1304.153099
1655	2	0.003846154	3.75	55	1324.108808
1656	2	0.003846154	3.75	56	1326.449847
1657	2	0.003846154	3.75	57	1326.905769
1658	2	0.003846154	3.75	58	1314.16313
1659	2	0.003846154	3.75	59	1376.780654
1660	2	0.003846154	3.75	60	1327.55807
1661	2	0.003846154	3.75	61	1411.209804
1662	2	0.003846154	3.75	62	1354.922066
1663	2	0.003846154	3.75	63	1290.152645
1664	2	0.003846154	3.75	64	1299.521651
1665	2	0.003846154	3.75	65	1389.670728
1666	2	0.003846154	3.75	66	1246.70524
1667	2	0.003846154	3.75	67	1427.498992
1668	2	0.003846154	3.75	68	1341.664461
1669	2	0.003846154	3.75	69	1113.275759
1670	2	0.003846154	3.75	70	1343.412086
1671	2	0.003846154	3.75	71	1331.620367
1672	2	0.003846154	3.75	72	1431.669013
1673	2	0.003846154	3.75	73	1215.505345
1674	2	0.003846154	3.75	74	1258.217343
1675	2	0.003846154	3.75	75	1560.373885
1676	2	0.003846154	3.75	76	1420.175386
1677	2	0.003846154	3.75	77	1341.360869
1678	2	0.003846154	3.75	78	1411.814023
1679	2	0.003846154	3.75	79	1331.652657
1680	2	0.003846154	3.75	80	1353.929789
1681	2	0.003846154	3.75	81	1248.419032
1682	2	0.003846154	3.75	82	1398.991371
1683	2	0.003846154	3.75	83	1351.365557
1684	2	0.003846154	3.75	84	1381.577825
1685	2	0.003846154	3.75	85	1323.033937
1686	2	0.003846154	3.75	86	1234.23546
1687	2	0.003846154	3.75	87	1355.329851
1688	2	0.003846154	3.75	88	1356.680474
1689	2	0.003846154	3.75	89	1239.815627
1690	2	0.003846154	3.75	90	1371.113033
1691	2	0.003846154	3.75	91	1510.266149
1692	2	0.003846154	3.75	92	1373.833739
1693	2	0.003846154	3.75	93	1325.479608
1694	2	0.003846154	3.75	94	1445.558849
1695	2	0.003846154	3.75	95	1445.775112
1696	2	0.003846154	3.75	96	1348.998484
1697	2	0.003846154	3.75	97	1309.335623
1698	2	0.003846154	3.75	98	1331.139898
1699	2	0.003846154	3.75	99	1276.294432
1700	2	0.003846154	3.75	100	1224.48372
1701	2	0.003846154	4	1	1344.453533
1702	2	0.003846154	4	2	1352.689156
1703	2	0.003846154	4	3	1379.782684
1704	2	0.003846154	4	4	1199.788608
1705	2	0.003846154	4	5	1477.492604
1706	2	0.003846154	4	6	1372.83886
1707	2	0.003846154	4	7	1311.109591
1708	2	0.003846154	4	8	1413.126189
1709	2	0.003846154	4	9	1341.663788
1710	2	0.003846154	4	10	1375.159844
1711	2	0.003846154	4	11	1299.931634
1712	2	0.003846154	4	12	1398.202511
1713	2	0.003846154	4	13	1388.460014
1714	2	0.003846154	4	14	1306.926335
1715	2	0.003846154	4	15	1278.183913
1716	2	0.003846154	4	16	1452.038106
1717	2	0.003846154	4	17	1324.749006
1718	2	0.003846154	4	18	1350.826405
1719	2	0.003846154	4	19	1307.482714
1720	2	0.003846154	4	20	1386.143395
1721	2	0.003846154	4	21	1434.629021
1722	2	0.003846154	4	22	1415.382953
1723	2	0.003846154	4	23	1341.585182
1724	2	0.003846154	4	24	1265.462463
1725	2	0.003846154	4	25	1176.904671
1726	2	0.003846154	4	26	1179.287082
1727	2	0.003846154	4	27	1343.34034
1728	2	0.003846154	4	28	1256.798991
1729	2	0.003846154	4	29	1382.004686
1730	2	0.003846154	4	30	1388.040197
1731	2	0.003846154	4	31	1332.513453
1732	2	0.003846154	4	32	1447.267484
1733	2	0.003846154	4	33	1418.584045
1734	2	0.003846154	4	34	1386.952343
1735	2	0.003846154	4	35	1446.199694
1736	2	0.003846154	4	36	1307.612927
1737	2	0.003846154	4	37	1476.364956
1738	2	0.003846154	4	38	1341.266307
1739	2	0.003846154	4	39	1377.139299
1740	2	0.003846154	4	40	1387.671144
1741	2	0.003846154	4	41	1363.040907
1742	2	0.003846154	4	42	1332.943977
1743	2	0.003846154	4	43	1243.532047
1744	2	0.003846154	4	44	1526.374604
1745	2	0.003846154	4	45	1337.945074
1746	2	0.003846154	4	46	1202.835308
1747	2	0.003846154	4	47	1319.698821
1748	2	0.003846154	4	48	1287.689508
1749	2	0.003846154	4	49	1414.552057
1750	2	0.003846154	4	50	1337.685748
1751	2	0.003846154	4	51	1341.859065
1752	2	0.003846154	4	52	1375.070238
1753	2	0.003846154	4	53	1256.117039
1754	2	0.003846154	4	54	1395.678875
1755	2	0.003846154	4	55	1446.972381
1756	2	0.003846154	4	56	1388.475325
1757	2	0.003846154	4	57	1445.248766
1758	2	0.003846154	4	58	1421.554871
1759	2	0.003846154	4	59	1287.932355
1760	2	0.003846154	4	60	1411.476905
1761	2	0.003846154	4	61	1270.674244
1762	2	0.003846154	4	62	1300.402944
1763	2	0.003846154	4	63	1332.678407
1764	2	0.003846154	4	64	1328.567012
1765	2	0.003846154	4	65	1329.02801
1766	2	0.003846154	4	66	1348.892277
1767	2	0.003846154	4	67	1302.851338
1768	2	0.003846154	4	68	1399.519777
1769	2	0.003846154	4	69	1362.826185
1770	2	0.003846154	4	70	1356.378493
1771	2	0.003846154	4	71	1342.392876
1772	2	0.003846154	4	72	1337.09464
1773	2	0.003846154	4	73	1384.900736
1774	2	0.003846154	4	74	1290.792044
1775	2	0.003846154	4	75	1257.926595
1776	2	0.003846154	4	76	1316.856184
1777	2	0.003846154	4	77	1317.530235
1778	2	0.003846154	4	78	1461.841892
1779	2	0.003846154	4	79	1418.881456
1780	2	0.003846154	4	80	1409.738501
1781	2	0.003846154	4	81	1307.286094
1782	2	0.003846154	4	82	1454.117344
1783	2	0.003846154	4	83	1327.898672
1784	2	0.003846154	4	84	1436.111788
1785	2	0.003846154	4	85	1252.354759
1786	2	0.003846154	4	86	1323.234485
1787	2	0.003846154	4	87	1292.900395
1788	2	0.003846154	4	88	1331.279617
1789	2	0.003846154	4	89	1387.569761
1790	2	0.003846154	4	90	1331.99837
1791	2	0.003846154	4	91	1316.103246
1792	2	0.003846154	4	92	1277.205755
1793	2	0.003846154	4	93	1406.729545
1794	2	0.003846154	4	94	1339.481026
1795	2	0.003846154	4	95	1404.680389
1796	2	0.003846154	4	96	1527.438903
1797	2	0.003846154	4	97	1322.474195
1798	2	0.003846154	4	98	1301.259338
1799	2	0.003846154	4	99	1390.857618
1800	2	0.003846154	4	100	1346.203146
1801	3	0.005769231	2	1	1433.345079
1802	3	0.005769231	2	2	1318.385134
1803	3	0.005769231	2	3	1431.979091
1804	3	0.005769231	2	4	1392.705809
1805	3	0.005769231	2	5	1376.742342
1806	3	0.005769231	2	6	1383.683882
1807	3	0.005769231	2	7	1378.557385
1808	3	0.005769231	2	8	1469.510135
1809	3	0.005769231	2	9	1536.23862
1810	3	0.005769231	2	10	1479.449393
1811	3	0.005769231	2	11	1367.745738
1812	3	0.005769231	2	12	1450.469965
1813	3	0.005769231	2	13	1405.084259
1814	3	0.005769231	2	14	1466.039042
1815	3	0.005769231	2	15	1521.367265
1816	3	0.005769231	2	16	1466.574075
1817	3	0.005769231	2	17	1465.63473
1818	3	0.005769231	2	18	1546.388977
1819	3	0.005769231	2	19	1486.877623
1820	3	0.005769231	2	20	1288.241359
1821	3	0.005769231	2	21	1372.139831
1822	3	0.005769231	2	22	1424.903823
1823	3	0.005769231	2	23	1549.034541
1824	3	0.005769231	2	24	1264.117156
1825	3	0.005769231	2	25	1609.350489
1826	3	0.005769231	2	26	1461.434582
1827	3	0.005769231	2	27	1584.75084
1828	3	0.005769231	2	28	1477.009433
1829	3	0.005769231	2	29	1427.861044
1830	3	0.005769231	2	30	1471.151706
1831	3	0.005769231	2	31	1500.030932
1832	3	0.005769231	2	32	1586.190828
1833	3	0.005769231	2	33	1354.049968
1834	3	0.005769231	2	34	1279.746774
1835	3	0.005769231	2	35	1573.598259
1836	3	0.005769231	2	36	1377.730533
1837	3	0.005769231	2	37	1572.318041
1838	3	0.005769231	2	38	1364.140986
1839	3	0.005769231	2	39	1413.156962
1840	3	0.005769231	2	40	1418.008637
1841	3	0.005769231	2	41	1399.041775
1842	3	0.005769231	2	42	1585.355654
1843	3	0.005769231	2	43	1405.21276
1844	3	0.005769231	2	44	1647.676444
1845	3	0.005769231	2	45	1467.251093
1846	3	0.005769231	2	46	1352.99381
1847	3	0.005769231	2	47	1473.13336
1848	3	0.005769231	2	48	1431.792729
1849	3	0.005769231	2	49	1430.309887
1850	3	0.005769231	2	50	1348.883938
1851	3	0.005769231	2	51	1511.241346
1852	3	0.005769231	2	52	1338.494566
1853	3	0.005769231	2	53	1373.564595
1854	3	0.005769231	2	54	1281.811756
1855	3	0.005769231	2	55	1276.613948
1856	3	0.005769231	2	56	1462.906277
1857	3	0.005769231	2	57	1424.421161
1858	3	0.005769231	2	58	1298.180673
1859	3	0.005769231	2	59	1429.404729
1860	3	0.005769231	2	60	1324.060466
1861	3	0.005769231	2	61	1448.156665
1862	3	0.005769231	2	62	1373.548331
1863	3	0.005769231	2	63	1284.563395
1864	3	0.005769231	2	64	1493.555513
1865	3	0.005769231	2	65	1407.263791
1866	3	0.005769231	2	66	1430.557202
1867	3	0.005769231	2	67	1488.172747
1868	3	0.005769231	2	68	1405.371731
1869	3	0.005769231	2	69	1403.957556
1870	3	0.005769231	2	70	1397.352997
1871	3	0.005769231	2	71	1465.190653
1872	3	0.005769231	2	72	1491.48012
1873	3	0.005769231	2	73	1524.689642
1874	3	0.005769231	2	74	1431.556331
1875	3	0.005769231	2	75	1436.69302
1876	3	0.005769231	2	76	1401.612945
1877	3	0.005769231	2	77	1573.955174
1878	3	0.005769231	2	78	1403.201781
1879	3	0.005769231	2	79	1380.639367
1880	3	0.005769231	2	80	1409.320398
1881	3	0.005769231	2	81	1480.837614
1882	3	0.005769231	2	82	1360.747321
1883	3	0.005769231	2	83	1372.511094
1884	3	0.005769231	2	84	1257.315056
1885	3	0.005769231	2	85	1405.215629
1886	3	0.005769231	2	86	1591.464186
1887	3	0.005769231	2	87	1408.275207
1888	3	0.005769231	2	88	1411.284869
1889	3	0.005769231	2	89	1309.37935
1890	3	0.005769231	2	90	1461.895172
1891	3	0.005769231	2	91	1417.708104
1892	3	0.005769231	2	92	1483.47245
1893	3	0.005769231	2	93	1409.422244
1894	3	0.005769231	2	94	1537.492837
1895	3	0.005769231	2	95	1351.690361
1896	3	0.005769231	2	96	1460.399963
1897	3	0.005769231	2	97	1549.307681
1898	3	0.005769231	2	98	1497.138944
1899	3	0.005769231	2	99	1478.662242
1900	3	0.005769231	2	100	1238.168085
1901	3	0.005769231	2.25	1	1508.997671
1902	3	0.005769231	2.25	2	1338.797953
1903	3	0.005769231	2.25	3	1406.336367
1904	3	0.005769231	2.25	4	1426.02357
1905	3	0.005769231	2.25	5	1313.532784
1906	3	0.005769231	2.25	6	1364.698435
1907	3	0.005769231	2.25	7	1489.960828
1908	3	0.005769231	2.25	8	1473.744922
1909	3	0.005769231	2.25	9	1359.580455
1910	3	0.005769231	2.25	10	1354.747261
1911	3	0.005769231	2.25	11	1340.916138
1912	3	0.005769231	2.25	12	1432.545403
1913	3	0.005769231	2.25	13	1360.88335
1914	3	0.005769231	2.25	14	1430.809314
1915	3	0.005769231	2.25	15	1442.235819
1916	3	0.005769231	2.25	16	1432.195335
1917	3	0.005769231	2.25	17	1528.207315
1918	3	0.005769231	2.25	18	1453.630968
1919	3	0.005769231	2.25	19	1377.821569
1920	3	0.005769231	2.25	20	1343.451398
1921	3	0.005769231	2.25	21	1460.130174
1922	3	0.005769231	2.25	22	1373.561568
1923	3	0.005769231	2.25	23	1486.707822
1924	3	0.005769231	2.25	24	1316.499093
1925	3	0.005769231	2.25	25	1340.132476
1926	3	0.005769231	2.25	26	1446.601242
1927	3	0.005769231	2.25	27	1553.285353
1928	3	0.005769231	2.25	28	1439.085009
1929	3	0.005769231	2.25	29	1413.333357
1930	3	0.005769231	2.25	30	1507.157324
1931	3	0.005769231	2.25	31	1330.086804
1932	3	0.005769231	2.25	32	1359.972478
1933	3	0.005769231	2.25	33	1420.32693
1934	3	0.005769231	2.25	34	1364.175576
1935	3	0.005769231	2.25	35	1421.516861
1936	3	0.005769231	2.25	36	1590.126569
1937	3	0.005769231	2.25	37	1362.674946
1938	3	0.005769231	2.25	38	1527.042757
1939	3	0.005769231	2.25	39	1337.944395
1940	3	0.005769231	2.25	40	1312.256423
1941	3	0.005769231	2.25	41	1454.289108
1942	3	0.005769231	2.25	42	1302.976882
1943	3	0.005769231	2.25	43	1485.627166
1944	3	0.005769231	2.25	44	1498.687457
1945	3	0.005769231	2.25	45	1353.855134
1946	3	0.005769231	2.25	46	1403.625475
1947	3	0.005769231	2.25	47	1458.770579
1948	3	0.005769231	2.25	48	1451.804147
1949	3	0.005769231	2.25	49	1400.136629
1950	3	0.005769231	2.25	50	1268.5759
1951	3	0.005769231	2.25	51	1460.288379
1952	3	0.005769231	2.25	52	1422.03759
1953	3	0.005769231	2.25	53	1470.574233
1954	3	0.005769231	2.25	54	1579.863134
1955	3	0.005769231	2.25	55	1373.144115
1956	3	0.005769231	2.25	56	1287.987607
1957	3	0.005769231	2.25	57	1457.162636
1958	3	0.005769231	2.25	58	1351.631594
1959	3	0.005769231	2.25	59	1329.465367
1960	3	0.005769231	2.25	60	1518.291015
1961	3	0.005769231	2.25	61	1640.977667
1962	3	0.005769231	2.25	62	1506.443336
1963	3	0.005769231	2.25	63	1469.177765
1964	3	0.005769231	2.25	64	1505.737864
1965	3	0.005769231	2.25	65	1362.758854
1966	3	0.005769231	2.25	66	1610.098945
1967	3	0.005769231	2.25	67	1410.034576
1968	3	0.005769231	2.25	68	1374.701199
1969	3	0.005769231	2.25	69	1381.853803
1970	3	0.005769231	2.25	70	1312.364665
1971	3	0.005769231	2.25	71	1478.345028
1972	3	0.005769231	2.25	72	1365.746418
1973	3	0.005769231	2.25	73	1481.411765
1974	3	0.005769231	2.25	74	1504.20328
1975	3	0.005769231	2.25	75	1344.498666
1976	3	0.005769231	2.25	76	1490.454049
1977	3	0.005769231	2.25	77	1355.946314
1978	3	0.005769231	2.25	78	1541.13514
1979	3	0.005769231	2.25	79	1479.735569
1980	3	0.005769231	2.25	80	1390.994724
1981	3	0.005769231	2.25	81	1346.849305
1982	3	0.005769231	2.25	82	1224.99457
1983	3	0.005769231	2.25	83	1574.862928
1984	3	0.005769231	2.25	84	1398.678907
1985	3	0.005769231	2.25	85	1540.113328
1986	3	0.005769231	2.25	86	1582.405545
1987	3	0.005769231	2.25	87	1247.030431
1988	3	0.005769231	2.25	88	1358.827867
1989	3	0.005769231	2.25	89	1441.970433
1990	3	0.005769231	2.25	90	1341.404039
1991	3	0.005769231	2.25	91	1461.170311
1992	3	0.005769231	2.25	92	1410.958735
1993	3	0.005769231	2.25	93	1311.369058
1994	3	0.005769231	2.25	94	1419.265603
1995	3	0.005769231	2.25	95	1480.35614
1996	3	0.005769231	2.25	96	1362.515917
1997	3	0.005769231	2.25	97	1534.401721
1998	3	0.005769231	2.25	98	1419.818699
1999	3	0.005769231	2.25	99	1352.408007
[truncated: 3,401 more rows]
