# Supplementary material for: The “Clinician’s illusion” and the epidemiology, diagnosis and treatment of depressive disorders
Source: BMC Psychiatry. 2018 Dec 20;18:395. doi: 10.1186/s12888-018-1969-3 (PMC6302305; doi:10.1186/s12888-018-1969-3)
Supplement: Supplementary file 6 — The NetLogo model used to produce the animations presented in the manuscript. This file is in NetLogo format – parameters can be adjusted and new animations generated. (NLOGO 31 kb) [file 12888_2018_1969_MOESM6_ESM.nlogo]

globals [ time distance-monitor adversity-rate-monitor global-stress-variable loop-counter negative-loop-counter severe-event-number severe-event-timing severe-event-spacing severe-event-counter severe-event-width event-loop-counter cumulative-disutility-low-threshold cumulative-disutility-high-threshold cumulative-disutility-calibrated-threshold calibrated-threshold-monitor ]
patches-own [ background-stress severe-event-stress total-stress severe-event int-severe-event-stress ]
turtles-own [ id cumulative-disutility threshold-for-activation activated activation-point disutility movement adversity-counter adversity-rate ]

to SetUp
  clear-all
  ResetSimulation
  ;;the following commmand initializes some patch variables, in preparatin for simulation of the stress environment in which the simulated agent (turtle) will operate.
  ask patches [ set background-stress 0 set severe-event 0 set severe-event-stress 0 set total-stress 0 ]
  ;;the next command calls a procedure to simulate a stress environment using the user provided input from the interface.
  GenerateStressEnvironment
end

to ResetSimulation
  ask turtles [ die ]
  ;; create three new turtles
  crt 1 [ set id 0 set xcor 0 set ycor 0 set heading 90 set color yellow set size 10 set cumulative-disutility-low-threshold 0 set activated 0 set threshold-for-activation 2 ]
  crt 1 [ set id 1 set xcor 0 set ycor 100 set heading 90 set color yellow set size 10 set cumulative-disutility-calibrated-threshold 0 set activated 0 set adversity-rate 0 ]
  crt 1 [ set id 2  set xcor 0 set ycor 200 set heading 90 set color yellow set size 10 set cumulative-disutility-high-threshold 0 set activated 0 set threshold-for-activation 6 ]
  ;; reset the cumulative disutility rates to zero
  set cumulative-disutility-low-threshold 0
  set cumulative-disutility-high-threshold 0
  set cumulative-disutility-calibrated-threshold 0
  set calibrated-threshold-monitor 0
  set time 0
  clear-all-plots
end

to RunSimulation
  ;; this loop resets the calibrated threshold (for the calibrated agent) and calls the Go procedure for all agents, recalculating the three dysutility functions at each step
  loop [
    if count turtles = 0 [ stop ]
    set time time + 1
    ;;each time a severe event is encountered the estimated adversity rate is updated
    ask turtles [ if id = 1 [ if severe-event > 0 [ set adversity-counter adversity-counter + 1 ]]]
    ask turtles [ if id = 1 [ set adversity-rate adversity-counter / time set adversity-rate-monitor adversity-rate ]]
    ;;the adversity-rate is the agent's estimate of the underlying severe-event-rate the calibrated-threshold-monitor allows the calibrated threshold to be seen on the interface
    ask turtles [ if id = 1 [ if adversity-rate = 0 [ set threshold-for-activation 4 set calibrated-threshold-monitor threshold-for-activation ]]]
    ask turtles [ if id = 1 [ if adversity-rate > 0 [ set threshold-for-activation ( -128.51 * adversity-rate ) + 3.6233 set calibrated-threshold-monitor threshold-for-activation ]]]
    ;;the following command keeps the calibrated thresholds within a set of constraints where their relationship to the event rate is linear
    ask turtles [ if id = 1 and threshold-for-activation < 2 [ set threshold-for-activation 2 set calibrated-threshold-monitor threshold-for-activation ]]
    ask turtles [ if id = 1 and threshold-for-activation > 4 [ set threshold-for-activation 4 set calibrated-threshold-monitor threshold-for-activation ]]
    ;;ask turtles to change color if activated in order to make the visual animation more informative
    ask turtles [ ifelse activated = 1 [ set color blue ] [ set color yellow ]]
    Go
    ask turtles [ if id = 1 [ if time >= max-pxcor [ set cumulative-disutility-calibrated-threshold cumulative-disutility die ]]]
    ask turtles [ if id = 0 [ if time >= max-pxcor [ set cumulative-disutility-low-threshold cumulative-disutility die ]]]
    ask turtles [ if id = 2 [ if time >= max-pxcor [ set cumulative-disutility-high-threshold cumulative-disutility die ]]]
    ;; plot the output
    set-current-plot "Cumulative disutility high threshold"
    plot cumulative-disutility-high-threshold
    set-current-plot "Cumulative disutility calibrated threshold"
    plot cumulative-disutility-calibrated-threshold
    set-current-plot "Cumulative disutility low threshold"
    plot cumulative-disutility-low-threshold
  ]
end

To Go
    ;;the following commands adjust the distance travelled for the heading, ensuring that the portrayal of time in the simulation occurs in relation to the horizonal axis even though the agents are not always moving horizontally
    ask turtles [ set movement 1 / (( cos ( 90 - heading ))) set distance-monitor xcor + 1 ]
    ask turtles [ forward movement ]
    ;;this command is to stop the turtle from going below zero stress
    ask turtles [ if id = 0 [ if ycor <= 0 [ set ycor 0 set heading 90 ]]]
    ask turtles [ if id = 1 [ if ycor <= 100 [ set ycor 100 set heading 90 ]]]
    ask turtles [ if id = 2 [ if ycor <= 200 [ set ycor 200 set heading 90 ]]]
    ;;the next commands determine the extent of disutility at a point in time, under all threshold contingencies, adjusting for the displacements of 100 and 200 for the animation
    ask turtles [ if id = 0 [ if total-stress <= ycor [ set disutility ycor * depression-disutility ]]]
    ask turtles [ if id = 0 [ if total-stress > ycor [ set disutility (total-stress - ycor) * too-low-weight + ycor * depression-disutility ]]]
    ask turtles [ if id = 1 [ if total-stress <= ycor - 100 [ set disutility (ycor - 100) * depression-disutility ]]]
    ask turtles [ if id = 1 [ if total-stress > ycor - 100 [ set disutility (total-stress - (ycor - 100)) * too-low-weight + (ycor - 100) * depression-disutility ]]]
    ask turtles [ if id = 2 [ if total-stress <= ycor - 200 [ set disutility (ycor - 200) * depression-disutility ]]]
    ask turtles [ if id = 2 [ if total-stress > ycor - 200 [ set disutility (total-stress - (ycor - 200)) * too-low-weight + (ycor - 200) * depression-disutility ]]]
    ask turtles [ set cumulative-disutility cumulative-disutility + disutility ]
    ;;the next command calculates a cumulative version of the disutility, separately for each threshold contingency
    ask turtles [ if id = 2 [ set cumulative-disutility-high-threshold cumulative-disutility]]
    ask turtles [ if id = 1 [ set cumulative-disutility-calibrated-threshold cumulative-disutility]]
    ask turtles [ if id = 0 [ set cumulative-disutility-low-threshold cumulative-disutility]]
    ;;the next commands depict a process of activation as it will be displayed on the world the agent turns blue and activates a trajectory that aligns wtih the parameters shaping the stressful events
    ask turtles [ if total-stress > threshold-for-activation and activated = 0 [ set activated 1 set activation-point pxcor ]]
    ask turtles [ if activated = 1 and pxcor - activation-point < (severe-event-height / (severe-event-slope + 0.00001) ) [ set heading ( atan (severe-event-height / (severe-event-slope + 0.00001)) severe-event-height) ]]
    ask turtles [ if activated = 1 and pxcor - activation-point > (severe-event-height / (severe-event-slope + 0.00001)) [ set heading atan (severe-event-height / (severe-event-slope + 0.00001)) (-1 * severe-event-height)  ]]
    ask turtles [ if activated = 1 and pxcor - activation-point >  2 * (severe-event-height / (severe-event-slope + 0.001) ) [ set activated 0 set heading 90 ]]
end

to GenerateStressEnvironment
  ;;the following commands are to initialize variables used to regulate loops in the subsequent code, which generates the depictions of the severe events, as depicted in the "world"
  set global-stress-variable 0
  set severe-event-counter 1
  set loop-counter 1
  set negative-loop-counter -1
  set event-loop-counter 1
  set severe-event-spacing max-pxcor / ( number-of-severe-events + 1 )
  ;; the following commands generate the scenario for background stress - which is based on a random standard normal distrubtion
  SetBackGroundStress
  ;;this command calls a procedure to identify and assigns locations to the severe life eevnts
  IdentifySevereEvents
  ;;this command calls a proceudre to generate the triangular distributions that depict each severe life event
  GenerateSevereEventDistributions
  ;; this command creates a total stress variable that combines the two type of stress, as generate by the three procedures above
  ask patches [ set total-stress background-stress + severe-event-stress  ]
  ;; this pocedure produces a visual depiction of the stress "landscape" using the colors red and black in three tiers or levels, as suggested in Review by Nesse
  GenerateWorld
end

to SetBackgroundStress
  ;;this proceudre is to assign background stress, or noise, apart from the severe life events. Initially the pycor=0 patches are assinged a random number
  ask patches [ if pycor = 0 [ set background-stress random-normal 0 1 ] ]
  ;; a loop, with pasaages through the loop counted by a "loop-counter" variable assigns each column of patches the same value assigned by above to the pycor=0 patch
  loop [
    if loop-counter >= max-pxcor [ set loop-counter 1 set global-stress-variable 0 stop ]
    ask patches [ if pxcor = loop-counter and pycor = 0 [ set global-stress-variable background-stress ] ]
    ask patches [ if pxcor = loop-counter [ set background-stress global-stress-variable ] ]
    set loop-counter loop-counter + 1
  ]
end

to IdentifySevereEvents
  ;;this procedure assigns each of the number of specified severe event (from the interface) sequentially to a column of patches that are selected randomly
  ;;transits around the loop are counted by a "severe-event-counter" global variable
  loop [
    if severe-event-counter > number-of-severe-events [ stop ]
    ifelse random-event-placement [ ifelse make-events-early [ set severe-event-timing round(random-float 1 * max-pxcor) / 2 ] [set severe-event-timing round(random-float 1 * max-pxcor) ]]  [ ifelse make-events-early [ set severe-event-timing round((severe-event-spacing / 2) * severe-event-counter) ] [ set severe-event-timing round(severe-event-spacing * severe-event-counter) ]]
    ask patches [ if pxcor = severe-event-timing [ set severe-event severe-event-counter ]]
    set severe-event-counter severe-event-counter + 1
  ]
end

to GenerateSevereEventDistributions
  ;;this loop identifies the location of each severe stress, sets variables to count patches in the distribution and sets the global-stress-variable to be the severe-event-height value, then, it calls the procedure to generate the severe event distributions
  loop [
    if event-loop-counter > number-of-severe-events [ set event-loop-counter 1 stop ]
    ask patches [ if severe-event = event-loop-counter and pycor = 0 [ set loop-counter 1 set negative-loop-counter -1 set global-stress-variable severe-event-height ]]
    CreateEachSevereDistribution
    set event-loop-counter event-loop-counter + 1
  ]
end

to CreateEachSevereDistribution
  ;; this loop generates the distribution of severe events.
  ask patches [ if severe-event = event-loop-counter [ set severe-event-stress global-stress-variable ]]
  set severe-event-width severe-event-height / severe-event-slope
     loop [
       if loop-counter >= severe-event-width [ set loop-counter 1 set negative-loop-counter -1 set global-stress-variable 0 stop ]
       ;; the commands that follow create a patch variable called int-severe-event-stress for the patches adjacent to a severe event and then further to the left or right until the maximum width is reached
       ;;an intermediate version of the severe-event-stress variable is needed to avoid replacement of values from a previously generated one
       ask patches [ if severe-event = event-loop-counter [ ask patch-at loop-counter 0 [ set int-severe-event-stress global-stress-variable - ( loop-counter * severe-event-slope ) ]]]
       ask patches [ if severe-event = event-loop-counter [ ask patch-at negative-loop-counter 0 [ set int-severe-event-stress global-stress-variable - ( loop-counter * severe-event-slope ) ]]]
       ask patches [ if severe-event = event-loop-counter [ ask patch-at loop-counter 0 [ set severe-event-stress severe-event-stress + int-severe-event-stress set int-severe-event-stress 0 ]]]
       ask patches [ if severe-event = event-loop-counter [ ask patch-at negative-loop-counter 0 [ set severe-event-stress severe-event-stress + int-severe-event-stress set int-severe-event-stress 0 ]]]
       set loop-counter loop-counter + 1
       set negative-loop-counter negative-loop-counter - 1
     ]
end

to GenerateWorld
    ask patches [ ifelse pycor < total-stress [ set pcolor red ] [set pcolor black ]]
    ;; the next two commands recreate the same scenario in the world 100 and 200 y-units higher
    ask patches [ if pycor >= 80 [ ifelse pycor - 100 < total-stress [ set pcolor red ] [set pcolor black ]]]
    ask patches [ if pycor >= 180 [ ifelse pycor - 200 < total-stress [ set pcolor red ] [set pcolor black ]]]

end
@#$#@#$#@
GRAPHICS-WINDOW
29
43
1079
654
-1
-1
2.0
1
10
1
1
1
0
1
1
1
0
520
-20
280
0
0
1
ticks
30.0

BUTTON
1497
42
1634
75
NIL
SetUp
NIL
1
T
OBSERVER
NIL
NIL
NIL
NIL
1

SLIDER
1450
347
1641
380
too-low-weight
too-low-weight
0
10.0
5.0
1
1
NIL
HORIZONTAL

SLIDER
1451
382
1641
415
depression-disutility
depression-disutility
0
10
1.0
1
1
NIL
HORIZONTAL

SLIDER
1450
311
1642
344
severe-event-slope
severe-event-slope
0
5
0.5
0.1
1
NIL
HORIZONTAL

SLIDER
1450
276
1643
309
severe-event-height
severe-event-height
0
10
5.0
1
1
NIL
HORIZONTAL

SLIDER
1450
239
1643
272
number-of-severe-events
number-of-severe-events
0
6
0.0
1
1
NIL
HORIZONTAL

BUTTON
1496
119
1636
152
NIL
RunSimulation
NIL
1
T
OBSERVER
NIL
NIL
NIL
NIL
1

PLOT
1082
43
1401
251
Cumulative disutility high threshold
Time
Disutility
0.0
520.0
0.0
2000.0
true
false
"" ""
PENS
"default" 1.0 0 -16777216 true "" "plot cumulative-disutility-high-threshold"

MONITOR
888
466
1066
531
Cumulative disutility
cumulative-disutility-low-threshold
0
1
16

MONITOR
891
62
1058
127
cumulative disutility
cumulative-disutility-high-threshold
0
1
16

MONITOR
889
266
1067
331
Cumulative disutility
cumulative-disutility-calibrated-threshold
0
1
16

BUTTON
1497
81
1635
114
NIL
ResetSimulation
NIL
1
T
OBSERVER
NIL
NIL
NIL
NIL
1

PLOT
1082
251
1400
451
Cumulative disutility calibrated threshold
NIL
NIL
0.0
520.0
0.0
2500.0
true
false
"" ""
PENS
"pen-0" 1.0 0 -7500403 true "" "plot cumulative-disutility-calibrated-threshold"

PLOT
1082
452
1400
653
Cumulative disutility low threshold
NIL
NIL
0.0
520.0
0.0
2500.0
true
false
"" ""
PENS
"default" 1.0 0 -16777216 true "" "plot cumulative-disutility-low-threshold"

TEXTBOX
49
59
615
117
High threshold agent (threshold for activation = 6)
24
9.9
1

TEXTBOX
43
260
461
347
Agent that calibrates its threshold
24
9.9
1

MONITOR
708
266
885
331
Calibrated threshold
calibrated-threshold-monitor
4
1
16

TEXTBOX
42
455
585
600
Low threshold agent (threshold for activation = 2)
24
9.9
1

SWITCH
1445
160
1641
193
make-events-early
make-events-early
1
1
-1000

SWITCH
1443
198
1642
231
random-event-placement
random-event-placement
1
1
-1000

MONITOR
516
266
702
331
Estimated adversity rate
adversity-rate-monitor
4
1
16

@#$#@#$#@
## WHAT IS IT?

This model represents the emergence of depressive symptoms in relation to life events, adapting ideas from Nesse's (2005) "smoke detector" concept. This allows a depiction of interaction between a personal diathesis (vulnerability) and environmental stress in a way that better reflects the unpredictability of depression than would a typical diathesis-stress model in which changes of symptoms are expressed as an interaction between a diathesis and a stressful event. It assumes that there is some utility to the depressive syndrome - so that there is an attempt by a stress-response system to invoke a depressive reaction when confronted with a severe stress. Both excessive and inadequate activation if this all or none response are associated with a cost, combined together into a disutility function. The implications of excessive and inadequate activation can be represented using disutility weights (one wieght for being depressed (a depression-disutility variable) and one for not being depressed enough (called a too-low-weight). Both of these can be set using sliders on the interface. The  model tracks cumulaitve disutility over time. 

## HOW IT WORKS

There are two types of stress depicted. The first is random "background" fluctuations. These are depicted as a standard normal distribution, such that the mean value is 0 and values greater than 2 are uncommon. The second type of stress depicted is that arising from severe life events. These are depictied as triangular distributions, the characteristics of which can be set on the interface. The agents move from left to right over the patches, each patch on the world representing one unit of time in weeks. The agents apply a threshold to detect severe events, allowing them to react in an all or none fashion, as described by Nesse. The vertical position of the agents represents their level of depressive symptoms and when a depressive reaction is initiated they turn blue and initate a triangular shaped depressive symptom response that seeks to match the shape of the severe event. A too-high threshold of activation leads to slower reactions, or no reaction at all, contributing to disutility. A too-low threshold leads to false positive activations, again, contributing to disutility. Both of these types of agents can be simulated by clicking the corresponding button on the interface. Another button can produce an agent that will sense the rate of occurrrence of severe events and assign a threshold that better matches the optimum one, given the rate of adverse events that it detects in its environment. Hence, these self-calibrated agents are able to learn from, and respond to, their environment. The events are normally distributed across the world in set intervals, but there is a switch that allows them to be randomly placed. Another switch causes the events to to be compressed into the first (left-hand) half of the world - simulating early life adversity.

This model contains three panels, the top one shows a high threshold (6), the middle has the self-calibrating agent and the bottom has an agent with a low threshold.

## HOW TO USE IT

The goals is to illustrate a mechansism through which an adaptive emotional response (depression) can be unpredictable and, at times, maladaptive. Ultimately, the general approach may support better epidemiological modeling of depressive disorders. In this model, however, there is no attempt at calibration using real world data, it is purely conceptual. Set the desired parameters on the sliders and switches, then click "setup" (this can take several minutes), and "run simulation" - if you want to rerun it using the same simulated world, click "reset simulation" then run it again. 

## THINGS TO NOTICE

A depressive response naturally occurs during the stressful events, however, a clinically significant depressive episode typically has more severe symptoms, they are more persistent and they interfere with functioning. The suggestion is that a syndrome of depression can be distinguished from normal fluctuations in mood. In people wth depressive disorders, reactions that might be considered expectable in some situations (e.g. bereavement, catastrophic loss) may often occur in those instances, but also occur in response to minor or even unidentifiable stressors. However, detection of the seriousness of a stressor is likely to be an error prone process susceptable to false positive and false negative responses, each of which has negative implications. A threshold of stress that would result in the emergence of a depressive syndrome would contribute to false negatives if it is set too higher or false positives if set too low. In the simulation, notice the false negatives responses in high threshold responses and the false positive responses in the low threshold agents. An important dynamic for the emergence of depressive disorders is the calibration of such responses - the optimal threshold in a high stress environment will be lower than the optimal threshold in a high stress environment - a relationship explained by signal detection theory. Hence, optimal adaptation to some environments may result in false positive triggering of the depressive syndrome, mimicking some features of this disorder in the simulation.  

## THINGS TO TRY

Click the buttons for low or high threshold to see how they perform in higher or lower stress environments. Better performance means smaller accumulation of disutility over time, as seen in the output graphic. Notice that too high or too low thresholds are less than ideal across a variety of environments. High thresholds perform poorly in high stress environment since the response is delayed and false negative responses occur. Low thresholds perform poorly in a low threshold environment since false positive activations predominate. The calibrated threshold leanrs from its environment about what teh best threshold should be. 

## EXTENDING THE MODEL

This model shows the face validity of the smoke detector concept to depression. Extended models may seek to explore the severity and persistence of depressive episodes as well as their frequency of occurrence. They may also extend beyond signal detection theory to incorporate more elements of state dependent signal detection. 

## NETLOGO FEATURES

The model makes use of loops to set up the world, with its stress "landscape" - another loop is used to depict the experiences of the agents as they move through this stress environment.The agents and patches interact in order to depict these relationships. This means that the 

## RELATED MODELS

For analysis, it is convenient to automate the processes of simulation in order to explore these relationships. they could also be explored using BehaviorSpace  in NetLogo. Models that record output files can be useed to produce analyzable dataset.

## CREDITS AND REFERENCES

The models were developed by Scott Patten:  http://www.ucalgary.ca/~patten, based on concepts described by Nesse (2005).
@#$#@#$#@
default
true
0
Polygon -7500403 true true 150 5 40 250 150 205 260 250

airplane
true
0
Polygon -7500403 true true 150 0 135 15 120 60 120 105 15 165 15 195 120 180 135 240 105 270 120 285 150 270 180 285 210 270 165 240 180 180 285 195 285 165 180 105 180 60 165 15

arrow
true
0
Polygon -7500403 true true 150 0 0 150 105 150 105 293 195 293 195 150 300 150

box
false
0
Polygon -7500403 true true 150 285 285 225 285 75 150 135
Polygon -7500403 true true 150 135 15 75 150 15 285 75
Polygon -7500403 true true 15 75 15 225 150 285 150 135
Line -16777216 false 150 285 150 135
Line -16777216 false 150 135 15 75
Line -16777216 false 150 135 285 75

bug
true
0
Circle -7500403 true true 96 182 108
Circle -7500403 true true 110 127 80
Circle -7500403 true true 110 75 80
Line -7500403 true 150 100 80 30
Line -7500403 true 150 100 220 30

butterfly
true
0
Polygon -7500403 true true 150 165 209 199 225 225 225 255 195 270 165 255 150 240
Polygon -7500403 true true 150 165 89 198 75 225 75 255 105 270 135 255 150 240
Polygon -7500403 true true 139 148 100 105 55 90 25 90 10 105 10 135 25 180 40 195 85 194 139 163
Polygon -7500403 true true 162 150 200 105 245 90 275 90 290 105 290 135 275 180 260 195 215 195 162 165
Polygon -16777216 true false 150 255 135 225 120 150 135 120 150 105 165 120 180 150 165 225
Circle -16777216 true false 135 90 30
Line -16777216 false 150 105 195 60
Line -16777216 false 150 105 105 60

car
false
0
Polygon -7500403 true true 300 180 279 164 261 144 240 135 226 132 213 106 203 84 185 63 159 50 135 50 75 60 0 150 0 165 0 225 300 225 300 180
Circle -16777216 true false 180 180 90
Circle -16777216 true false 30 180 90
Polygon -16777216 true false 162 80 132 78 134 135 209 135 194 105 189 96 180 89
Circle -7500403 true true 47 195 58
Circle -7500403 true true 195 195 58

circle
false
0
Circle -7500403 true true 0 0 300

circle 2
false
0
Circle -7500403 true true 0 0 300
Circle -16777216 true false 30 30 240

cow
false
0
Polygon -7500403 true true 200 193 197 249 179 249 177 196 166 187 140 189 93 191 78 179 72 211 49 209 48 181 37 149 25 120 25 89 45 72 103 84 179 75 198 76 252 64 272 81 293 103 285 121 255 121 242 118 224 167
Polygon -7500403 true true 73 210 86 251 62 249 48 208
Polygon -7500403 true true 25 114 16 195 9 204 23 213 25 200 39 123

cylinder
false
0
Circle -7500403 true true 0 0 300

dot
false
0
Circle -7500403 true true 90 90 120

face happy
false
0
Circle -7500403 true true 8 8 285
Circle -16777216 true false 60 75 60
Circle -16777216 true false 180 75 60
Polygon -16777216 true false 150 255 90 239 62 213 47 191 67 179 90 203 109 218 150 225 192 218 210 203 227 181 251 194 236 217 212 240

face neutral
false
0
Circle -7500403 true true 8 7 285
Circle -16777216 true false 60 75 60
Circle -16777216 true false 180 75 60
Rectangle -16777216 true false 60 195 240 225

face sad
false
0
Circle -7500403 true true 8 8 285
Circle -16777216 true false 60 75 60
Circle -16777216 true false 180 75 60
Polygon -16777216 true false 150 168 90 184 62 210 47 232 67 244 90 220 109 205 150 198 192 205 210 220 227 242 251 229 236 206 212 183

fish
false
0
Polygon -1 true false 44 131 21 87 15 86 0 120 15 150 0 180 13 214 20 212 45 166
Polygon -1 true false 135 195 119 235 95 218 76 210 46 204 60 165
Polygon -1 true false 75 45 83 77 71 103 86 114 166 78 135 60
Polygon -7500403 true true 30 136 151 77 226 81 280 119 292 146 292 160 287 170 270 195 195 210 151 212 30 166
Circle -16777216 true false 215 106 30

flag
false
0
Rectangle -7500403 true true 60 15 75 300
Polygon -7500403 true true 90 150 270 90 90 30
Line -7500403 true 75 135 90 135
Line -7500403 true 75 45 90 45

flower
false
0
Polygon -10899396 true false 135 120 165 165 180 210 180 240 150 300 165 300 195 240 195 195 165 135
Circle -7500403 true true 85 132 38
Circle -7500403 true true 130 147 38
Circle -7500403 true true 192 85 38
Circle -7500403 true true 85 40 38
Circle -7500403 true true 177 40 38
Circle -7500403 true true 177 132 38
Circle -7500403 true true 70 85 38
Circle -7500403 true true 130 25 38
Circle -7500403 true true 96 51 108
Circle -16777216 true false 113 68 74
Polygon -10899396 true false 189 233 219 188 249 173 279 188 234 218
Polygon -10899396 true false 180 255 150 210 105 210 75 240 135 240

house
false
0
Rectangle -7500403 true true 45 120 255 285
Rectangle -16777216 true false 120 210 180 285
Polygon -7500403 true true 15 120 150 15 285 120
Line -16777216 false 30 120 270 120

leaf
false
0
Polygon -7500403 true true 150 210 135 195 120 210 60 210 30 195 60 180 60 165 15 135 30 120 15 105 40 104 45 90 60 90 90 105 105 120 120 120 105 60 120 60 135 30 150 15 165 30 180 60 195 60 180 120 195 120 210 105 240 90 255 90 263 104 285 105 270 120 285 135 240 165 240 180 270 195 240 210 180 210 165 195
Polygon -7500403 true true 135 195 135 240 120 255 105 255 105 285 135 285 165 240 165 195

line
true
0
Line -7500403 true 150 0 150 300

line half
true
0
Line -7500403 true 150 0 150 150

pentagon
false
0
Polygon -7500403 true true 150 15 15 120 60 285 240 285 285 120

person
false
0
Circle -7500403 true true 110 5 80
Polygon -7500403 true true 105 90 120 195 90 285 105 300 135 300 150 225 165 300 195 300 210 285 180 195 195 90
Rectangle -7500403 true true 127 79 172 94
Polygon -7500403 true true 195 90 240 150 225 180 165 105
Polygon -7500403 true true 105 90 60 150 75 180 135 105

plant
false
0
Rectangle -7500403 true true 135 90 165 300
Polygon -7500403 true true 135 255 90 210 45 195 75 255 135 285
Polygon -7500403 true true 165 255 210 210 255 195 225 255 165 285
Polygon -7500403 true true 135 180 90 135 45 120 75 180 135 210
Polygon -7500403 true true 165 180 165 210 225 180 255 120 210 135
Polygon -7500403 true true 135 105 90 60 45 45 75 105 135 135
Polygon -7500403 true true 165 105 165 135 225 105 255 45 210 60
Polygon -7500403 true true 135 90 120 45 150 15 180 45 165 90

sheep
false
15
Circle -1 true true 203 65 88
Circle -1 true true 70 65 162
Circle -1 true true 150 105 120
Polygon -7500403 true false 218 120 240 165 255 165 278 120
Circle -7500403 true false 214 72 67
Rectangle -1 true true 164 223 179 298
Polygon -1 true true 45 285 30 285 30 240 15 195 45 210
Circle -1 true true 3 83 150
Rectangle -1 true true 65 221 80 296
Polygon -1 true true 195 285 210 285 210 240 240 210 195 210
Polygon -7500403 true false 276 85 285 105 302 99 294 83
Polygon -7500403 true false 219 85 210 105 193 99 201 83

square
false
0
Rectangle -7500403 true true 30 30 270 270

square 2
false
0
Rectangle -7500403 true true 30 30 270 270
Rectangle -16777216 true false 60 60 240 240

star
false
0
Polygon -7500403 true true 151 1 185 108 298 108 207 175 242 282 151 216 59 282 94 175 3 108 116 108

target
false
0
Circle -7500403 true true 0 0 300
Circle -16777216 true false 30 30 240
Circle -7500403 true true 60 60 180
Circle -16777216 true false 90 90 120
Circle -7500403 true true 120 120 60

tree
false
0
Circle -7500403 true true 118 3 94
Rectangle -6459832 true false 120 195 180 300
Circle -7500403 true true 65 21 108
Circle -7500403 true true 116 41 127
Circle -7500403 true true 45 90 120
Circle -7500403 true true 104 74 152

triangle
false
0
Polygon -7500403 true true 150 30 15 255 285 255

triangle 2
false
0
Polygon -7500403 true true 150 30 15 255 285 255
Polygon -16777216 true false 151 99 225 223 75 224

truck
false
0
Rectangle -7500403 true true 4 45 195 187
Polygon -7500403 true true 296 193 296 150 259 134 244 104 208 104 207 194
Rectangle -1 true false 195 60 195 105
Polygon -16777216 true false 238 112 252 141 219 141 218 112
Circle -16777216 true false 234 174 42
Rectangle -7500403 true true 181 185 214 194
Circle -16777216 true false 144 174 42
Circle -16777216 true false 24 174 42
Circle -7500403 false true 24 174 42
Circle -7500403 false true 144 174 42
Circle -7500403 false true 234 174 42

turtle
true
0
Polygon -10899396 true false 215 204 240 233 246 254 228 266 215 252 193 210
Polygon -10899396 true false 195 90 225 75 245 75 260 89 269 108 261 124 240 105 225 105 210 105
Polygon -10899396 true false 105 90 75 75 55 75 40 89 31 108 39 124 60 105 75 105 90 105
Polygon -10899396 true false 132 85 134 64 107 51 108 17 150 2 192 18 192 52 169 65 172 87
Polygon -10899396 true false 85 204 60 233 54 254 72 266 85 252 107 210
Polygon -7500403 true true 119 75 179 75 209 101 224 135 220 225 175 261 128 261 81 224 74 135 88 99

wheel
false
0
Circle -7500403 true true 3 3 294
Circle -16777216 true false 30 30 240
Line -7500403 true 150 285 150 15
Line -7500403 true 15 150 285 150
Circle -7500403 true true 120 120 60
Line -7500403 true 216 40 79 269
Line -7500403 true 40 84 269 221
Line -7500403 true 40 216 269 79
Line -7500403 true 84 40 221 269

wolf
false
0
Polygon -16777216 true false 253 133 245 131 245 133
Polygon -7500403 true true 2 194 13 197 30 191 38 193 38 205 20 226 20 257 27 265 38 266 40 260 31 253 31 230 60 206 68 198 75 209 66 228 65 243 82 261 84 268 100 267 103 261 77 239 79 231 100 207 98 196 119 201 143 202 160 195 166 210 172 213 173 238 167 251 160 248 154 265 169 264 178 247 186 240 198 260 200 271 217 271 219 262 207 258 195 230 192 198 210 184 227 164 242 144 259 145 284 151 277 141 293 140 299 134 297 127 273 119 270 105
Polygon -7500403 true true -1 195 14 180 36 166 40 153 53 140 82 131 134 133 159 126 188 115 227 108 236 102 238 98 268 86 269 92 281 87 269 103 269 113

x
false
0
Polygon -7500403 true true 270 75 225 30 30 225 75 270
Polygon -7500403 true true 30 75 75 30 270 225 225 270
@#$#@#$#@
NetLogo 6.0
@#$#@#$#@
@#$#@#$#@
@#$#@#$#@
@#$#@#$#@
@#$#@#$#@
default
0.0
-0.2 0 0.0 1.0
0.0 1 1.0 0.0
0.2 0 0.0 1.0
link direction
true
0
Line -7500403 true 150 150 90 180
Line -7500403 true 150 150 210 180
@#$#@#$#@
0
@#$#@#$#@
